# Supplementary material for: The relationship between gut microbiota and insomnia: a bi-directional two-sample Mendelian randomization research
Source: Front Cell Infect Microbiol. 2023 Nov 28;13:1296417. doi: 10.3389/fcimb.2023.1296417 (PMC10714008; doi:10.3389/fcimb.2023.1296417)
Supplement: Supplementary file 3 [file Table_1.xlsx]

## Sheet: Sheet1
	SNP	effect_allele.outcome	other_allele.outcome	eaf.outcome	beta.outcome	se.outcome	pval.outcome	outcome
1	rs2817172	T	C	0.630383	-0.000297601	0.00143693	0.8	insomnia
2	rs2817174	T	C	0.613107	0.000336574	0.0014289	0.86	insomnia
3	rs12124567	G	A	0.712597	0.00136131	0.00154277	0.39	insomnia
4	rs9426473	G	A	0.785414	-0.00251969	0.00169149	0.14	insomnia
5	rs6577484	A	G	0.867243	0.000232984	0.00213511	0.95	insomnia
6	rs112205261	C	T	0.933978	0.000227275	0.00279873	0.88	insomnia
7	rs11581881	T	C	0.823216	-0.00089847	0.00183567	0.62	insomnia
8	rs11585893	G	A	0.857034	0.0041959	0.00201261	0.035	insomnia
9	rs72640280	G	A	0.941517	-0.00151443	0.00296373	0.59	insomnia
10	rs3000856	T	A	0.124829	0.00267781	0.00215595	0.21	insomnia
11	rs3013089	A	G	0.595818	-0.0016854	0.00141021	0.23	insomnia
12	rs2495052	G	A	0.827854	-0.00209107	0.00183453	0.27	insomnia
13	rs12753492	C	A	0.839088	0.00264793	0.00189838	0.18	insomnia
14	rs10803434	T	A	0.570765	-0.00160681	0.00139944	0.28	insomnia
15	rs10927423	A	C	0.841857	0.00303342	0.00195394	0.12	insomnia
16	rs74060145	G	C	0.934001	-0.00090967	0.00283655	0.76	insomnia
17	rs820999	T	G	0.414261	0.000636606	0.00139938	0.63	insomnia
18	rs16861661	A	G	0.929602	0.00412879	0.00270347	0.17	insomnia
19	rs550351	C	A	0.77904	0.00132788	0.00197818	0.5	insomnia
20	rs67705352	G	T	0.626335	0.00125105	0.00143805	0.4	insomnia
21	rs2105937	A	G	0.35847	0.00321904	0.00144265	0.032	insomnia
22	rs10917203	C	A	0.664145	0.00129981	0.00147581	0.35	insomnia
23	rs76724913	G	T	0.936198	-0.000734692	0.00282885	0.88	insomnia
24	rs4378146	C	A	0.746456	0.00274755	0.00158949	0.09	insomnia
25	rs115372687	G	A	0.915803	-0.000756733	0.00251262	0.69	insomnia
26	rs12144792	T	C	0.602053	0.00118913	0.00140998	0.38	insomnia
27	rs9426434	C	T	0.732618	4.27e-05	0.00158721	0.91	insomnia
28	rs1010560	A	C	0.696126	-0.000862601	0.00150418	0.6	insomnia
29	rs10798999	T	C	0.780618	0.00172993	0.00167648	0.33	insomnia
30	rs9425984	C	T	0.766489	0.000616501	0.00163882	0.69	insomnia
31	rs12078956	G	C	0.906916	-0.000344514	0.00240714	0.83	insomnia
32	rs66753613	A	G	0.802097	0.00345169	0.00173663	0.054	insomnia
33	rs61779334	C	G	0.906544	0.00195636	0.00238182	0.37	insomnia
34	rs61779207	A	G	0.817726	-0.00072412	0.00179683	0.7	insomnia
35	rs2801960	C	G	0.305007	2.18e-06	0.00149877	0.99	insomnia
36	rs710230	T	C	0.0736539	0.00509106	0.00274663	0.075	insomnia
37	rs12566247	A	T	0.659631	-0.000822028	0.00146366	0.55	insomnia
38	rs270727	C	G	0.687658	0.00104963	0.00152599	0.51	insomnia
39	rs2798105	G	A	0.905061	0.000667669	0.0023559	0.82	insomnia
40	rs12741784	T	C	0.631792	0.000515387	0.0014339	0.73	insomnia
41	rs78848836	G	A	0.908396	-0.00357469	0.00239081	0.14	insomnia
42	rs954878	G	A	0.548332	-9.87e-05	0.00139465	0.95	insomnia
43	rs45598138	A	C	0.949142	-0.00307641	0.00314337	0.39	insomnia
44	rs6588624	G	A	0.502415	-0.0014576	0.00139036	0.27	insomnia
45	rs3991048	T	G	0.585883	0.00177125	0.00140198	0.19	insomnia
46	rs1187983	T	C	0.862201	-0.00112649	0.0020252	0.51	insomnia
47	rs17376049	C	T	0.887781	0.000642868	0.00218903	0.76	insomnia
48	rs11207728	G	A	0.204361	-0.00107747	0.00171031	0.51	insomnia
49	rs12566890	G	T	0.919973	-0.00512966	0.0026137	0.039	insomnia
50	rs143438747	C	T	0.937877	-0.00380462	0.00290298	0.2	insomnia
51	rs1884466	T	C	0.614796	-0.00202403	0.00142833	0.17	insomnia
52	rs1926302	A	G	0.871895	0.000617533	0.00209578	0.75	insomnia
53	rs1887048	A	G	0.760481	0.00137592	0.00162339	0.37	insomnia
54	rs6656451	C	T	0.446349	-2.97e-05	0.00139018	0.97	insomnia
55	rs12034718	A	G	0.150452	-0.00146518	0.00194184	0.47	insomnia
56	rs13376554	T	A	0.969553	0.00708896	0.00414418	0.091	insomnia
57	rs12031543	C	T	0.939568	-0.000676223	0.00296667	0.76	insomnia
58	rs6664405	C	T	0.832222	0.00247832	0.00190884	0.19	insomnia
59	rs7538034	G	T	0.775277	0.00321262	0.0016759	0.065	insomnia
60	rs61771805	T	A	0.785779	0.00729801	0.00168528	1.2e-05	insomnia
61	rs74592222	A	G	0.892355	-0.00121554	0.00224758	0.56	insomnia
62	rs751183	T	C	0.202806	0.00168496	0.00172938	0.28	insomnia
63	rs4949766	C	T	0.7398	-0.00111757	0.00158197	0.48	insomnia
64	rs12030302	A	G	0.447362	0.000334821	0.001391	0.74	insomnia
65	rs6679026	C	T	0.894043	0.000829491	0.00224788	0.68	insomnia
66	rs2050911	A	G	0.704636	0.000237457	0.00151835	0.88	insomnia
67	rs72939513	G	A	0.942462	-0.000589027	0.0030202	0.81	insomnia
68	rs11586026	T	A	0.932495	0.000553178	0.00277385	0.83	insomnia
69	rs9725395	G	A	0.921204	-0.00766121	0.00257456	0.0035	insomnia
70	rs12049454	C	T	0.688982	0.00179303	0.00149374	0.22	insomnia
71	rs6657302	C	T	0.941568	0.00736982	0.00295199	0.018	insomnia
72	rs305411	G	A	0.88273	0.00367229	0.00220303	0.099	insomnia
73	rs10923018	A	G	0.554558	-7.45e-05	0.00139044	0.99	insomnia
74	rs10801803	A	G	0.868314	0.00638546	0.00204964	0.0016	insomnia
75	rs72714493	G	A	0.749484	-0.000755485	0.00160002	0.68	insomnia
76	rs12740451	C	T	0.859497	0.000130396	0.00200112	0.93	insomnia
77	rs74101919	C	T	0.814818	-0.00318211	0.00178126	0.076	insomnia
78	rs290833	G	T	0.64134	-0.00141711	0.00144628	0.28	insomnia
79	rs12057990	T	C	0.742114	0.00196501	0.00158359	0.22	insomnia
80	rs6681678	C	T	0.0528094	0.00210925	0.00308888	0.54	insomnia
81	rs10875374	C	T	0.44963	0.00242004	0.0013853	0.079	insomnia
82	rs12038887	G	C	0.876495	-0.00379307	0.00211172	0.076	insomnia
83	rs1340391	C	T	0.802718	-0.0023329	0.00173886	0.17	insomnia
84	rs1241171	A	G	0.792818	-0.00379476	0.00170768	0.028	insomnia
85	rs12125734	T	G	0.899251	-0.00130328	0.00230059	0.6	insomnia
86	rs17474256	A	G	0.900154	-0.0031774	0.0023224	0.16	insomnia
87	rs12072562	C	T	0.940583	-0.00177506	0.00296184	0.56	insomnia
88	rs11184341	G	C	0.286251	-0.000831128	0.00155502	0.6	insomnia
89	rs1612733	C	T	0.942172	-0.00378659	0.00304956	0.22	insomnia
90	rs12406309	C	A	0.798145	-0.00023681	0.00173518	0.99	insomnia
91	rs79476906	A	T	0.839537	0.00111515	0.00188625	0.51	insomnia
92	rs66746423	T	C	0.856625	-0.00176772	0.00196897	0.36	insomnia
93	rs638542	G	A	0.284182	-0.000880844	0.00153075	0.56	insomnia
94	rs3768491	A	G	0.284186	-0.000718275	0.00153103	0.63	insomnia
95	rs79656633	C	T	0.94717	0.0028375	0.0032537	0.44	insomnia
96	rs3860225	G	A	0.861674	-0.00129515	0.00200404	0.48	insomnia
97	rs6677933	T	C	0.77966	0.000681549	0.001682	0.62	insomnia
98	rs12049045	G	A	0.629267	-0.000315698	0.00143115	0.8	insomnia
99	rs12136548	T	C	0.688112	0.000233812	0.00148655	0.83	insomnia
100	rs143694765	C	T	0.900912	0.000227034	0.00233139	0.95	insomnia
101	rs6674304	T	C	0.929318	0.00304893	0.00270334	0.26	insomnia
102	rs9919338	C	G	0.528865	-0.000937862	0.00138225	0.47	insomnia
103	rs1582238	T	C	0.336662	0.00212186	0.00147965	0.15	insomnia
104	rs12122999	T	G	0.744331	0.000826899	0.00160508	0.59	insomnia
105	rs9428102	G	A	0.78464	0.000138007	0.00168472	0.95	insomnia
106	rs147990086	G	A	0.77351	1.32e-05	0.00164851	0.95	insomnia
107	rs78250280	A	G	0.843772	-0.00199198	0.00191444	0.29	insomnia
108	rs3009418	C	A	0.0759183	-0.00157831	0.00260438	0.52	insomnia
109	rs7521171	G	A	0.280915	0.00164046	0.0015614	0.32	insomnia
110	rs1928341	A	G	0.419502	0.000273986	0.00139976	0.91	insomnia
111	rs11264403	A	G	0.954555	-0.00458092	0.00331385	0.17	insomnia
112	rs11586410	A	G	0.875283	0.000917054	0.00217919	0.66	insomnia
113	rs72706335	C	T	0.949355	-0.000644462	0.00315871	0.86	insomnia
114	rs75285799	C	T	0.843558	-0.0020655	0.00191494	0.27	insomnia
115	rs12079579	G	A	0.911647	0.00201989	0.00243387	0.38	insomnia
116	rs9887954	A	G	0.578936	0.00117687	0.00140754	0.44	insomnia
117	rs12131224	T	C	0.905592	0.000336992	0.00241567	0.94	insomnia
118	rs482905	T	G	0.751367	0.000462178	0.00159772	0.77	insomnia
119	rs61806970	T	C	0.941006	-0.00527789	0.00292747	0.071	insomnia
120	rs3980709	T	A	0.826742	-0.00100659	0.00183981	0.59	insomnia
121	rs7880204	C	T	0.735055	0.00174388	0.00156921	0.32	insomnia
122	rs16843578	T	C	0.909492	0.00338355	0.00241056	0.16	insomnia
123	rs75416973	G	A	0.811012	-0.000980257	0.00178112	0.63	insomnia
124	rs11809762	A	G	0.885788	-0.00266442	0.00216706	0.19	insomnia
125	rs115043014	A	G	0.952504	-0.000557402	0.00332233	0.88	insomnia
126	rs240104	C	T	0.77013	-0.00139597	0.00166922	0.43	insomnia
127	rs7546249	T	A	0.274061	0.00183221	0.00154878	0.26	insomnia
128	rs6656807	A	G	0.403945	-2.96e-05	0.00143401	0.98	insomnia
129	rs12724320	T	C	0.687694	-0.000346932	0.00149229	0.84	insomnia
130	rs7540303	T	C	0.600738	-8.49e-05	0.00140884	0.92	insomnia
131	rs74599091	G	A	0.94698	0.00116165	0.0031397	0.69	insomnia
132	rs3842897	A	G	0.924683	0.00066962	0.00266955	0.83	insomnia
133	rs234108	G	A	0.521499	0.00162215	0.00138863	0.23	insomnia
134	rs12566975	C	T	0.517576	0.00466475	0.00138197	0.00082	insomnia
135	rs12404135	G	A	0.877086	-0.00250119	0.00210002	0.23	insomnia
136	rs7514702	C	T	0.82495	-3.26e-05	0.00181851	0.99	insomnia
137	rs7555878	A	G	0.262874	-0.00320013	0.00157396	0.047	insomnia
138	rs2265670	G	C	0.536416	-0.000639548	0.00138691	0.62	insomnia
139	rs72730932	A	C	0.842063	0.00235485	0.00190988	0.25	insomnia
140	rs302266	C	T	0.888469	-0.00561673	0.00220146	0.013	insomnia
141	rs12129908	C	A	0.423391	-0.00261787	0.00140057	0.066	insomnia
142	rs3008582	C	T	0.848392	-0.00186032	0.00192725	0.34	insomnia
143	rs6676699	G	T	0.199485	0.000339721	0.00172834	0.86	insomnia
144	rs57872228	T	C	0.846378	0.00187761	0.0019269	0.38	insomnia
145	rs115325767	C	G	0.896457	-0.0018991	0.00227656	0.45	insomnia
146	rs2147798	C	G	0.186417	0.00139699	0.00177838	0.52	insomnia
147	rs4079028	T	C	0.792416	-0.00126152	0.00170128	0.43	insomnia
148	rs6427992	G	C	0.403395	3.14e-06	0.00140812	1	insomnia
149	rs16851319	C	G	0.816594	-0.000898678	0.00185538	0.6	insomnia
150	rs2692012	A	G	0.0661853	0.00416361	0.0027979	0.14	insomnia
151	rs111373036	G	A	0.78845	-0.00174279	0.00170436	0.34	insomnia
152	rs28479800	T	A	0.907841	-0.00319469	0.00238798	0.18	insomnia
153	rs12022129	G	A	0.201909	0.000898295	0.00172531	0.6	insomnia
154	rs6660520	A	G	0.194908	0.000483286	0.00174799	0.78	insomnia
155	rs3765837	G	T	0.907179	-0.000595902	0.00239218	0.79	insomnia
156	rs12118202	C	T	0.789883	-0.00114	0.00169483	0.47	insomnia
157	rs3125832	C	A	0.751901	-0.00113569	0.00160058	0.48	insomnia
158	rs12760724	C	A	0.615114	-0.000146328	0.00142069	0.95	insomnia
159	rs12069354	T	C	0.935872	-0.00228326	0.00281846	0.41	insomnia
160	rs1032598	A	G	0.776351	0.00192133	0.00165589	0.23	insomnia
161	rs2788271	T	G	0.167592	0.000474204	0.00184918	0.81	insomnia
162	rs9729514	A	G	0.0918737	0.00461599	0.00239055	0.048	insomnia
163	rs3010848	A	G	0.673532	-0.0023608	0.00147886	0.1	insomnia
164	rs4644504	C	T	0.912452	0.000209194	0.00246166	0.91	insomnia
165	rs61823518	C	A	0.894072	-0.00256428	0.0022924	0.29	insomnia
166	rs4294381	T	C	0.197523	0.000628638	0.00173656	0.72	insomnia
167	rs72761829	T	A	0.91919	0.00382164	0.0026258	0.15	insomnia
168	rs10916131	T	C	0.844061	0.000391337	0.00190145	0.91	insomnia
169	rs16851659	C	G	0.562767	-0.0011255	0.00139192	0.42	insomnia
170	rs2759329	G	A	0.384281	-0.00133556	0.00142374	0.37	insomnia
171	rs4364940	G	A	0.73661	0.00362705	0.00156584	0.026	insomnia
172	rs12127733	A	G	0.826102	0.00240853	0.0018152	0.19	insomnia
173	rs10797540	G	A	0.565129	0.00062743	0.00139392	0.67	insomnia
174	rs7412979	G	C	0.891904	-0.000358551	0.00221513	0.85	insomnia
175	rs11811696	C	T	0.908838	0.000246731	0.00239916	0.88	insomnia
176	rs10495392	C	T	0.114259	0.00195125	0.00216644	0.38	insomnia
177	rs79016051	T	C	0.906059	-0.00287852	0.00237719	0.23	insomnia
178	rs488164	T	G	0.395451	0.00142761	0.00141702	0.31	insomnia
179	rs12404911	T	C	0.809356	0.00105075	0.00176564	0.48	insomnia
180	rs12747809	G	A	0.315936	0.000351169	0.00148571	0.79	insomnia
181	rs77968078	A	G	0.939194	0.00231342	0.00287563	0.47	insomnia
182	rs79968172	A	G	0.942073	0.00218652	0.00296105	0.5	insomnia
183	rs16840310	A	G	0.357068	0.00193469	0.00144314	0.18	insomnia
184	rs35961441	C	A	0.91543	0.00183969	0.00249287	0.42	insomnia
185	rs3819978	T	C	0.946363	0.00147735	0.00305679	0.62	insomnia
186	rs12748533	T	G	0.705773	-0.000523787	0.00153263	0.74	insomnia
187	rs6692542	A	G	0.401009	-0.000147278	0.00144464	0.93	insomnia
188	rs10927394	T	G	0.96884	-0.0035076	0.00405793	0.38	insomnia
189	rs4654122	C	G	0.434326	-0.00086046	0.00139106	0.5	insomnia
190	rs4506496	G	A	0.33163	-0.00105356	0.00146987	0.47	insomnia
191	rs72553859	C	G	0.834368	0.00303737	0.00185311	0.075	insomnia
192	rs35225860	G	A	0.93629	-0.00096185	0.00282408	0.69	insomnia
193	rs12040548	T	G	0.727086	1.27e-06	0.00155826	0.94	insomnia
194	rs67832247	T	C	0.721333	0.00238927	0.00161104	0.13	insomnia
195	rs55922055	C	T	0.951446	-0.0039036	0.00322544	0.19	insomnia
196	rs1563175	C	A	0.585131	0.000378425	0.00140503	0.7	insomnia
197	rs80319214	G	C	0.892752	-0.00044586	0.00239632	0.87	insomnia
198	rs792108	T	C	0.355934	-0.000238654	0.00143939	0.9	insomnia
199	rs792058	A	G	0.558557	-0.000983496	0.00141289	0.51	insomnia
200	rs2163025	C	T	0.595495	-0.000671773	0.00140763	0.64	insomnia
201	rs716604	G	A	0.820684	0.00112689	0.00179763	0.45	insomnia
202	rs7583465	T	C	0.598908	0.000478006	0.00140756	0.77	insomnia
203	rs1809136	G	C	0.0734745	-0.00111826	0.00267215	0.68	insomnia
204	rs11685699	T	C	0.92254	0.00124882	0.00257044	0.59	insomnia
205	rs57404562	A	C	0.810598	-0.00255459	0.00177136	0.16	insomnia
206	rs4669806	T	G	0.729853	-0.00390568	0.00155265	0.013	insomnia
207	rs934049	A	G	0.758171	0.000432638	0.00163871	0.78	insomnia
208	rs75987356	A	G	0.932948	0.00197671	0.00286895	0.51	insomnia
209	rs114731706	G	T	0.942051	-0.000739392	0.00301206	0.79	insomnia
210	rs9973954	A	G	0.286794	-3.47e-06	0.00153656	0.98	insomnia
211	rs12710729	A	C	0.653898	0.000551281	0.00145098	0.74	insomnia
212	rs893394	A	G	0.549197	-0.00138092	0.0014087	0.29	insomnia
213	rs1519491	C	T	0.586578	0.00249858	0.00140238	0.082	insomnia
214	rs11904514	G	A	0.0690835	0.00371045	0.00275206	0.16	insomnia
215	rs11674854	T	C	0.583616	0.000848182	0.00142543	0.59	insomnia
216	rs10166469	T	C	0.261558	-0.00253138	0.00159089	0.12	insomnia
217	rs13412653	C	A	0.648275	-0.00102849	0.00144523	0.44	insomnia
218	rs61702987	C	T	0.809665	-0.000363463	0.00177172	0.82	insomnia
219	rs12621813	A	G	0.697761	0.00334599	0.0015055	0.025	insomnia
220	rs74919520	A	G	0.886066	0.00546709	0.0021782	0.013	insomnia
221	rs6742198	G	A	0.205897	0.000582363	0.00170889	0.74	insomnia
222	rs2054133	G	A	0.512928	0.00139289	0.00139671	0.41	insomnia
223	rs1434153	A	G	0.68497	-0.00087962	0.00150787	0.52	insomnia
224	rs12989336	A	G	0.661962	0.0028746	0.00146785	0.046	insomnia
225	rs114946999	T	C	0.903099	0.00184635	0.0023722	0.43	insomnia
226	rs10490280	T	C	0.755668	0.000184713	0.00161422	0.9	insomnia
227	rs72893646	T	A	0.843036	0.00184759	0.0019024	0.29	insomnia
228	rs11899949	A	G	0.745599	-0.00151406	0.00158115	0.35	insomnia
229	rs6726833	A	C	0.925568	-0.00537635	0.00266121	0.043	insomnia
230	rs2374342	A	C	0.641662	-0.000210864	0.00144237	0.92	insomnia
231	rs72874194	C	G	0.889709	-0.000278062	0.0021986	0.85	insomnia
232	rs3851328	T	G	0.234914	-0.00119502	0.00163282	0.46	insomnia
233	rs2882478	A	G	0.554785	-0.00115574	0.00140016	0.42	insomnia
234	rs4567981	A	T	0.571373	-0.00213534	0.00140845	0.14	insomnia
235	rs6761463	G	C	0.162748	-0.00280549	0.00187217	0.15	insomnia
236	rs79895140	C	T	0.791598	0.00120647	0.00178879	0.5	insomnia
237	rs6707783	T	C	0.904012	0.00104438	0.00236242	0.67	insomnia
238	rs17043785	C	T	0.947964	0.000176717	0.00314307	0.95	insomnia
239	rs62140927	T	C	0.711726	-0.000132495	0.00152556	0.86	insomnia
240	rs2032750	T	C	0.469599	0.000411989	0.00138723	0.82	insomnia
241	rs72793667	G	A	0.918019	0.00448567	0.00255168	0.083	insomnia
242	rs2293361	T	C	0.939313	-0.00205394	0.00287803	0.5	insomnia
243	rs72809222	C	T	0.737726	-0.00112767	0.00157299	0.44	insomnia
244	rs56791201	T	C	0.481995	0.000238767	0.00138254	0.91	insomnia
245	rs7561370	T	C	0.129918	-0.00408913	0.00205635	0.041	insomnia
246	rs6545794	G	A	0.930814	0.00231822	0.00272039	0.4	insomnia
247	rs149744580	G	A	0.940425	-0.00190851	0.00294953	0.48	insomnia
248	rs78613526	A	G	0.945006	-0.00153437	0.00302985	0.61	insomnia
249	rs138460696	G	A	0.919699	0.000395426	0.0026416	0.9	insomnia
250	rs6721459	A	G	0.52645	0.00295835	0.00138497	0.028	insomnia
251	rs11126162	C	T	0.929091	-0.00695208	0.0027217	0.0099	insomnia
252	rs3771393	C	T	0.265528	-0.00301082	0.00156523	0.053	insomnia
253	rs2418654	T	C	0.52001	-0.00145298	0.00140694	0.32	insomnia
254	rs7572229	G	A	0.482143	0.00220935	0.00138625	0.11	insomnia
255	rs11126423	C	T	0.103469	0.00237361	0.00232354	0.3	insomnia
256	rs2192926	G	A	0.766441	-0.0047465	0.00163781	0.0036	insomnia
257	rs34569731	A	G	0.332139	0.00299843	0.00159565	0.068	insomnia
258	rs17012738	G	T	0.563104	-0.00072822	0.00139424	0.62	insomnia
259	rs7573799	C	G	0.13522	0.000875706	0.00203244	0.73	insomnia
260	rs72819830	G	A	0.94209	0.00108948	0.00295531	0.77	insomnia
261	rs71428626	T	G	0.931619	0.00378518	0.00276091	0.18	insomnia
262	rs80270230	C	G	0.830497	2.11e-05	0.00219625	1	insomnia
263	rs72815774	C	T	0.921058	-0.000646599	0.00256895	0.82	insomnia
264	rs290772	A	G	0.92308	0.0057116	0.00260583	0.022	insomnia
265	rs6743026	C	T	0.810565	0.000460275	0.00176659	0.84	insomnia
266	rs73002572	C	G	0.965866	0.00145889	0.00380065	0.66	insomnia
267	rs56080211	C	T	0.0682441	-0.00122708	0.00287126	0.59	insomnia
268	rs11684166	G	A	0.835601	0.00113441	0.00188167	0.54	insomnia
269	rs72839198	G	C	0.950597	0.000570838	0.00318768	0.87	insomnia
270	rs13421739	G	C	0.936559	-0.00299613	0.0028438	0.28	insomnia
271	rs4493272	C	T	0.582823	0.000428259	0.00141206	0.75	insomnia
272	rs439810	G	C	0.324497	-0.000238856	0.00147229	0.87	insomnia
273	rs4849717	A	T	0.954335	0.00189862	0.00333067	0.57	insomnia
274	rs6542556	A	G	0.356405	-0.000479919	0.00144241	0.84	insomnia
275	rs934940	C	A	0.827512	-0.00180339	0.00184482	0.38	insomnia
276	rs4848741	A	G	0.341151	-0.00215475	0.00145706	0.13	insomnia
277	rs12467198	T	C	0.65809	0.000975318	0.00145807	0.48	insomnia
278	rs10202904	T	G	0.413084	0.000314865	0.0014039	0.77	insomnia
279	rs314726	C	T	0.57112	-0.000519443	0.00140442	0.7	insomnia
280	rs72846345	C	T	0.883229	-0.000637442	0.00215153	0.78	insomnia
281	rs995642	T	C	0.697395	-0.00272714	0.00150427	0.067	insomnia
282	rs638382	T	C	0.483567	-0.00189899	0.001388	0.2	insomnia
283	rs35564151	G	A	0.466523	0.00106339	0.00139667	0.51	insomnia
284	rs1530559	A	G	0.608441	-0.00157418	0.00142211	0.3	insomnia
285	rs62168955	C	T	0.960057	-0.00165285	0.00363262	0.7	insomnia
286	rs7570971	C	A	0.72758	-0.00288339	0.00156905	0.068	insomnia
287	rs6730157	A	G	0.731019	-0.00268636	0.00158477	0.088	insomnia
288	rs4988235	G	A	0.252577	0.00226525	0.00163364	0.17	insomnia
289	rs182549	C	T	0.249644	0.0019886	0.00163785	0.22	insomnia
290	rs4954556	G	A	0.957933	-0.000375094	0.00346869	0.93	insomnia
291	rs1879087	T	C	0.952536	0.00270223	0.00325447	0.35	insomnia
292	rs6430601	T	G	0.109026	0.000986917	0.00224588	0.63	insomnia
293	rs12465599	A	G	0.354797	0.00159257	0.00144613	0.3	insomnia
294	rs12996055	C	A	0.732141	0.00102246	0.0016201	0.54	insomnia
295	rs1961273	T	C	0.770498	0.0033143	0.00165083	0.05	insomnia
296	rs72982915	T	C	0.953671	0.00352962	0.0032883	0.28	insomnia
297	rs6430926	C	T	0.495307	-0.00271528	0.00138523	0.053	insomnia
298	rs7573569	C	T	0.941557	-0.00281878	0.00295147	0.38	insomnia
299	rs62157625	C	T	0.885462	0.00195804	0.00219182	0.36	insomnia
300	rs62167033	C	T	0.932219	-0.00301761	0.00274465	0.28	insomnia
301	rs16823675	T	C	0.784737	-0.000179056	0.00168006	0.99	insomnia
302	rs1035588	G	A	0.633186	0.000811276	0.00143917	0.51	insomnia
303	rs56221232	C	T	0.883266	-0.00496232	0.00214889	0.025	insomnia
304	rs11691923	A	G	0.541922	-0.000799347	0.0013899	0.58	insomnia
305	rs11890098	G	A	0.760152	0.00390092	0.00161738	0.019	insomnia
306	rs1376754	A	G	0.576162	0.000825353	0.00140164	0.55	insomnia
307	rs1528479	G	A	0.335535	-0.00117287	0.00147398	0.39	insomnia
308	rs6706173	C	A	0.854895	-0.00125473	0.00196023	0.49	insomnia
309	rs13024781	C	T	0.54391	-0.00188562	0.00139166	0.19	insomnia
310	rs76784716	G	A	0.932558	-0.00163134	0.00275562	0.52	insomnia
311	rs1517337	G	T	0.537312	-0.0016583	0.00139016	0.24	insomnia
312	rs6744030	T	C	0.86944	-0.00380015	0.00207176	0.072	insomnia
313	rs13417181	C	T	0.795669	0.00458552	0.00200431	0.026	insomnia
314	rs12618201	G	A	0.634905	0.00280926	0.00143706	0.046	insomnia
315	rs66494181	G	T	0.759785	0.00182074	0.00166412	0.25	insomnia
316	rs75949021	C	T	0.947158	0.00312974	0.00311796	0.26	insomnia
317	rs62188991	C	G	0.901708	-0.00183531	0.0024403	0.4	insomnia
318	rs12990744	T	C	0.874067	0.00449863	0.00216025	0.032	insomnia
319	rs78383039	C	T	0.936866	-0.00335387	0.00284325	0.24	insomnia
320	rs16866406	G	A	0.863459	0.00281142	0.00201109	0.17	insomnia
321	rs113258194	G	A	0.921696	-0.00528257	0.0025703	0.041	insomnia
322	rs6433790	C	T	0.2242	-0.000635184	0.00165712	0.73	insomnia
323	rs10167839	G	A	0.658531	0.00334607	0.00146439	0.021	insomnia
324	rs2368224	G	T	0.968779	-0.00797285	0.0039888	0.043	insomnia
325	rs72894957	A	G	0.953531	-0.00411338	0.00329772	0.2	insomnia
326	rs12992764	G	T	0.608673	0.00189752	0.00143462	0.22	insomnia
327	rs7588568	C	A	0.719792	0.00174111	0.00154303	0.23	insomnia
328	rs62181700	A	G	0.720072	0.00170345	0.00154632	0.24	insomnia
329	rs79598899	T	C	0.913081	0.00492948	0.00251911	0.049	insomnia
330	rs10084203	A	G	0.248835	-0.00524646	0.00159688	0.00094	insomnia
331	rs10931481	G	A	0.315807	0.000475421	0.00149389	0.82	insomnia
332	rs13020688	A	G	0.615353	-0.000256459	0.00143085	0.86	insomnia
333	rs73052258	A	G	0.90183	-0.00312394	0.00233184	0.15	insomnia
334	rs16843660	G	A	0.953092	0.000244279	0.00327897	0.93	insomnia
335	rs10200320	C	T	0.296702	-0.00149412	0.00156195	0.33	insomnia
336	rs16863365	G	A	0.870911	0.00171837	0.00206221	0.35	insomnia
337	rs114279581	G	A	0.939497	-0.00130053	0.0028896	0.61	insomnia
338	rs12693845	T	C	0.6091	-0.000334945	0.00141334	0.8	insomnia
339	rs10497836	C	T	0.268642	1.72e-05	0.00155745	0.94	insomnia
340	rs166849	G	A	0.405971	-0.00211243	0.00140455	0.14	insomnia
341	rs13025464	T	C	0.374491	-0.000991307	0.00143367	0.57	insomnia
342	rs6755871	G	C	0.554707	0.00183585	0.00138948	0.19	insomnia
343	rs6704822	A	G	0.139366	0.000434099	0.00199277	0.81	insomnia
344	rs13033315	A	T	0.572796	0.00161123	0.00139557	0.23	insomnia
345	rs6759615	G	A	0.924576	0.00209671	0.00261857	0.44	insomnia
346	rs13409132	G	A	0.947465	0.00347315	0.00310852	0.26	insomnia
347	rs1990708	C	A	0.863794	0.0013068	0.00201225	0.47	insomnia
348	rs17734739	C	T	0.820821	-0.00106635	0.00180272	0.55	insomnia
349	rs4146051	A	G	0.0469545	-0.0029645	0.00332508	0.34	insomnia
350	rs2371572	C	A	0.470946	0.000478725	0.00138883	0.77	insomnia
351	rs4429415	T	C	0.668853	0.000378882	0.00146652	0.71	insomnia
352	rs4347804	A	G	0.0432676	0.00232918	0.00342629	0.5	insomnia
353	rs2113833	T	C	0.043117	0.00211105	0.00343161	0.54	insomnia
354	rs12151423	A	G	0.482935	0.000690036	0.00139076	0.66	insomnia
355	rs3791893	G	A	0.881327	-0.0021352	0.00214488	0.33	insomnia
356	rs13383270	G	C	0.431044	0.00120038	0.00139765	0.36	insomnia
357	rs3754624	T	C	0.815796	0.000768826	0.00177791	0.61	insomnia
358	rs62187631	C	T	0.845701	-0.0015413	0.00191047	0.4	insomnia
359	rs2396460	T	C	0.459682	0.000862163	0.00140023	0.49	insomnia
360	rs62277846	T	C	0.799517	-0.00103317	0.00172808	0.57	insomnia
361	rs2191834	G	T	0.258151	-0.00110976	0.00158085	0.47	insomnia
362	rs62190261	C	A	0.929022	-0.00205417	0.00269636	0.46	insomnia
363	rs10209007	C	G	0.915412	-0.00362683	0.0024813	0.15	insomnia
364	rs3792064	A	G	0.915501	-0.00368634	0.00248541	0.14	insomnia
365	rs1595463	A	C	0.533145	-3.33e-05	0.00139646	0.95	insomnia
366	rs1667315	A	G	0.56923	0.00182614	0.00139797	0.19	insomnia
367	rs13005175	A	G	0.0607818	-0.00282862	0.00289106	0.32	insomnia
368	rs3935584	T	C	0.503695	0.0013113	0.00139427	0.31	insomnia
369	rs13385922	C	T	0.606603	-8.4e-05	0.0014192	0.99	insomnia
370	rs6431586	G	A	0.901819	0.00109135	0.00231711	0.63	insomnia
371	rs114244418	G	C	0.94611	-0.00176508	0.00312266	0.63	insomnia
372	rs10178772	T	G	0.872524	-0.00132524	0.00208571	0.5	insomnia
373	rs77655283	A	G	0.925974	-0.00434065	0.00264023	0.075	insomnia
374	rs57024273	C	T	0.681641	0.0012866	0.00153585	0.35	insomnia
375	rs12986628	C	T	0.227672	-0.000300407	0.0016442	0.95	insomnia
376	rs12731	G	A	0.565158	0.000131509	0.00139489	0.93	insomnia
377	rs7586445	A	G	0.852101	-0.00294198	0.00194442	0.14	insomnia
378	rs7569771	G	A	0.778788	0.00196732	0.00168101	0.24	insomnia
379	rs12467854	C	G	0.789473	-0.000886072	0.00169456	0.57	insomnia
380	rs62191117	G	A	0.787504	0.00135308	0.00170384	0.46	insomnia
381	rs80124826	C	T	0.945514	0.000542677	0.00304025	0.87	insomnia
382	rs13394391	T	C	0.831458	-0.000948043	0.00185495	0.65	insomnia
383	rs2240542	T	C	0.717505	-0.00292703	0.00153287	0.056	insomnia
384	rs4257531	A	G	0.866341	-0.000645464	0.00208562	0.78	insomnia
385	rs11706043	A	T	0.821355	0.0013542	0.00180482	0.53	insomnia
386	rs9852893	C	G	0.29675	0.00365333	0.00151539	0.012	insomnia
387	rs76373661	A	G	0.862327	-0.000382024	0.00201386	0.81	insomnia
388	rs1962325	C	G	0.309515	-0.00131558	0.00150163	0.4	insomnia
389	rs4685827	C	T	0.791752	0.000507882	0.00170514	0.75	insomnia
390	rs73113483	A	T	0.871699	-0.00170134	0.00206466	0.39	insomnia
391	rs345219	T	G	0.375492	-0.00223898	0.00145531	0.12	insomnia
392	rs474008	T	A	0.272226	0.00381884	0.00155474	0.014	insomnia
393	rs76973485	T	G	0.94348	0.00516131	0.00298976	0.082	insomnia
394	rs7627405	T	C	0.822729	-0.000816985	0.00184122	0.64	insomnia
395	rs6795673	T	C	0.553126	-0.00310058	0.00139304	0.024	insomnia
396	rs62240188	A	G	0.921041	-0.000244115	0.00256439	0.92	insomnia
397	rs2442778	G	A	0.0479166	-0.00325594	0.00323344	0.32	insomnia
398	rs12634544	C	T	0.760891	0.000252512	0.00162239	0.89	insomnia
399	rs6442336	C	T	0.223362	0.00292374	0.00165906	0.074	insomnia
400	rs9813022	G	A	0.705754	0.000449473	0.00151747	0.81	insomnia
401	rs9864379	C	T	0.891704	-0.00142696	0.00222797	0.5	insomnia
402	rs73031978	G	C	0.903599	0.00280822	0.00234473	0.24	insomnia
403	rs6776814	C	T	0.903509	0.00297987	0.0023379	0.21	insomnia
404	rs989682	G	A	0.698829	0.00115625	0.00151151	0.44	insomnia
405	rs7635189	G	A	0.31832	0.000761889	0.00152266	0.64	insomnia
406	rs11928843	G	A	0.478796	0.000884392	0.00138914	0.53	insomnia
407	rs76697713	A	C	0.90523	-0.00157877	0.00236484	0.56	insomnia
408	rs75754569	G	C	0.903162	-0.00217306	0.0023473	0.39	insomnia
409	rs78702810	C	T	0.954904	0.00526976	0.00342033	0.11	insomnia
410	rs75101789	T	C	0.874449	-0.00261649	0.00209653	0.21	insomnia
411	rs13070736	C	A	0.858732	-0.00159209	0.00199132	0.46	insomnia
412	rs615997	C	T	0.521996	-0.00380607	0.00138895	0.007	insomnia
413	rs6550770	T	C	0.053515	-0.00145247	0.0030656	0.59	insomnia
414	rs6793778	C	T	0.242118	-0.00144533	0.00162121	0.36	insomnia
415	rs147475196	G	A	0.939719	0.00583181	0.00301832	0.056	insomnia
416	rs9809789	T	C	0.855627	-0.00189942	0.0019696	0.37	insomnia
417	rs9837139	G	A	0.931508	-0.00217101	0.00279519	0.43	insomnia
418	rs11715853	A	G	0.717371	0.00113347	0.00153525	0.45	insomnia
419	rs186073	C	T	0.602488	0.00127724	0.00142728	0.35	insomnia
420	rs9833771	T	C	0.535003	0.000907784	0.00138233	0.52	insomnia
421	rs4293737	G	A	0.941036	-0.00385431	0.0037339	0.35	insomnia
422	rs2278540	A	G	0.668719	0.00244536	0.00146514	0.085	insomnia
423	rs1768152	T	C	0.148104	0.000234721	0.0019619	0.9	insomnia
424	rs78720113	G	A	0.92849	-0.000641551	0.00271034	0.75	insomnia
425	rs113379006	C	T	0.856119	0.000821295	0.00197028	0.67	insomnia
426	rs437876	C	T	0.624606	-0.000457618	0.00144723	0.75	insomnia
427	rs62251337	A	G	0.222286	0.00341778	0.00166374	0.045	insomnia
428	rs76463770	G	A	0.952813	0.00571987	0.00326458	0.081	insomnia
429	rs764177	A	C	0.682763	0.00163493	0.00148543	0.28	insomnia
430	rs3828477	T	G	0.751763	0.0027193	0.00161747	0.09	insomnia
431	rs114567323	C	T	0.951718	-0.000220985	0.00326083	0.94	insomnia
432	rs11715072	A	G	0.72511	-0.00062285	0.00154882	0.7	insomnia
433	rs4928024	A	G	0.0943522	0.000780329	0.0023659	0.67	insomnia
434	rs6769553	G	A	0.709119	0.000136731	0.0015231	0.9	insomnia
435	rs4955932	C	T	0.59599	8.59e-05	0.00143813	0.92	insomnia
436	rs4955951	G	A	0.889834	0.000265733	0.00221891	0.86	insomnia
437	rs6445851	G	A	0.392437	0.000406883	0.00141402	0.64	insomnia
438	rs6445926	C	G	0.602661	0.0028834	0.00141141	0.036	insomnia
439	rs17061716	C	G	0.857755	-0.00242936	0.00197438	0.2	insomnia
440	rs430270	C	A	0.797629	-0.000793099	0.00176721	0.61	insomnia
441	rs967319	C	T	0.755146	0.00243697	0.00160725	0.13	insomnia
442	rs7374366	G	A	0.107004	0.000684864	0.00227257	0.78	insomnia
443	rs2366421	A	T	0.732097	-0.000211978	0.00156108	0.81	insomnia
444	rs17065783	G	A	0.75678	-0.00188921	0.00161384	0.19	insomnia
445	rs12638227	G	C	0.477809	0.0030743	0.00139065	0.029	insomnia
446	rs704418	T	C	0.172923	0.00437141	0.00200946	0.036	insomnia
447	rs13068444	G	A	0.81879	0.00282509	0.00182752	0.12	insomnia
448	rs28584818	G	A	0.947524	-0.00232117	0.00309624	0.39	insomnia
449	rs922773	T	C	0.856879	-0.000319463	0.00198446	0.83	insomnia
450	rs9872758	C	T	0.512212	-0.00156877	0.00138031	0.25	insomnia
451	rs1031599	G	T	0.0815391	-0.00292534	0.00253549	0.25	insomnia
452	rs13066142	A	G	0.917411	0.00237296	0.00251185	0.31	insomnia
453	rs62256516	A	G	0.697154	0.00274683	0.00158706	0.084	insomnia
454	rs7638039	C	T	0.75404	0.00125594	0.00161007	0.36	insomnia
455	rs11128180	G	A	0.764698	0.00198769	0.00162846	0.18	insomnia
456	rs68093214	T	C	0.750751	0.00264147	0.00160159	0.091	insomnia
457	rs13069367	C	A	0.650171	-0.000355032	0.00145497	0.76	insomnia
458	rs4677103	G	A	0.801889	-0.000255429	0.00180267	0.82	insomnia
459	rs4490371	C	T	0.659217	-0.000100862	0.00145758	0.96	insomnia
460	rs66710942	C	T	0.407101	-0.00237924	0.00141399	0.1	insomnia
461	rs78453362	G	A	0.946579	-0.002538	0.00313606	0.47	insomnia
462	rs17380632	T	A	0.71087	0.00174943	0.00152216	0.25	insomnia
463	rs76898927	A	G	0.951495	-0.00113977	0.00326484	0.73	insomnia
464	rs55876211	T	C	0.818086	0.00422604	0.00178768	0.019	insomnia
465	rs13087692	T	G	0.312468	0.00053609	0.00149479	0.75	insomnia
466	rs35228298	A	G	0.785281	0.000827558	0.00169031	0.63	insomnia
467	rs6797051	T	C	0.876211	-0.00318897	0.00210023	0.15	insomnia
468	rs6797343	G	T	0.158991	0.00171257	0.00189057	0.37	insomnia
469	rs7631304	A	G	0.826754	-0.00134493	0.00182859	0.5	insomnia
470	rs73846128	G	A	0.826958	-0.00136955	0.00182951	0.49	insomnia
471	rs11720390	A	G	0.921027	0.00150407	0.00258057	0.56	insomnia
472	rs76717940	A	T	0.935656	0.00274776	0.00286075	0.37	insomnia
473	rs73139353	C	A	0.954022	0.000218715	0.00333873	0.91	insomnia
474	rs9873555	C	G	0.833639	-0.00457973	0.00185904	0.013	insomnia
475	rs12638134	G	T	0.597437	-0.00147482	0.00141325	0.31	insomnia
476	rs71315246	G	A	0.843503	-0.00361245	0.00190772	0.057	insomnia
477	rs1948423	A	T	0.692626	-5.98e-05	0.00152513	0.92	insomnia
478	rs55719207	A	G	0.571746	-0.000797595	0.00139701	0.57	insomnia
479	rs78120384	G	A	0.951533	-0.000469189	0.00323188	0.86	insomnia
480	rs13082419	T	C	0.844423	-0.00226636	0.00191169	0.25	insomnia
481	rs949971	G	T	0.621381	-0.00214898	0.00143165	0.13	insomnia
482	rs1553971	G	T	0.846017	-0.0010184	0.00193247	0.57	insomnia
483	rs12490337	G	C	0.761687	-0.00148044	0.00161859	0.35	insomnia
484	rs9870933	A	G	0.375009	0.000129785	0.00143685	0.94	insomnia
485	rs11720857	T	C	0.822325	0.000782999	0.00182905	0.71	insomnia
486	rs73186226	A	G	0.919021	-0.000907939	0.00254142	0.75	insomnia
487	rs7645873	A	T	0.290129	0.00481688	0.00152367	0.0015	insomnia
488	rs6762473	C	A	0.341832	-8.88e-05	0.00145489	0.97	insomnia
489	rs782080	T	A	0.418678	-0.00256954	0.00140963	0.072	insomnia
490	rs712981	C	A	0.594414	0.000395752	0.00141242	0.82	insomnia
491	rs76767978	A	G	0.884314	-0.00321363	0.00216594	0.16	insomnia
492	rs6806351	C	T	0.765975	-0.00271639	0.00164184	0.12	insomnia
493	rs12186080	A	G	0.835135	-0.00620556	0.00186057	0.00094	insomnia
494	rs4678258	C	T	0.777697	-0.0029421	0.00165978	0.074	insomnia
495	rs13086907	A	G	0.784294	-0.00311966	0.00168136	0.065	insomnia
496	rs2569953	A	C	0.449664	-0.00138637	0.00139056	0.3	insomnia
497	rs78399089	C	T	0.917251	0.00077161	0.00252678	0.72	insomnia
498	rs985416	C	T	0.194352	0.000527283	0.00175647	0.72	insomnia
499	rs140997932	C	T	0.928298	-0.0036045	0.00268817	0.15	insomnia
500	rs2276760	G	A	0.784675	4.68e-05	0.0016867	0.95	insomnia
501	rs1431492	T	C	0.828456	0.000188063	0.00183569	0.92	insomnia
502	rs1520207	C	T	0.435355	-7.14e-05	0.00140248	0.98	insomnia
503	rs4680035	A	G	0.527869	0.00206007	0.00139296	0.14	insomnia
504	rs7629954	G	A	0.92862	0.00437101	0.00268549	0.1	insomnia
505	rs62273907	G	A	0.949976	-0.00138157	0.00317966	0.59	insomnia
506	rs57665991	G	C	0.701735	-0.00325957	0.00150811	0.033	insomnia
507	rs55875763	C	G	0.61435	-0.00465923	0.00141823	0.00099	insomnia
508	rs2615052	T	G	0.282392	-0.00256776	0.00153766	0.11	insomnia
509	rs61508842	C	T	0.89795	0.000490288	0.00227759	0.9	insomnia
510	rs11709800	C	T	0.748399	-0.00168401	0.00160234	0.28	insomnia
511	rs76193507	G	A	0.954508	0.00525348	0.0033197	0.12	insomnia
512	rs73167075	C	T	0.765344	-0.00421079	0.00163275	0.0093	insomnia
513	rs13100746	T	C	0.618534	-0.00279733	0.00142529	0.048	insomnia
514	rs2862811	T	C	0.447119	0.000802504	0.00139291	0.56	insomnia
515	rs2863363	A	G	0.361997	0.00130225	0.00144002	0.37	insomnia
516	rs56069061	A	G	0.892936	-0.00323812	0.00224753	0.15	insomnia
517	rs511258	A	G	0.726392	0.00145399	0.00154765	0.32	insomnia
518	rs148376875	G	T	0.872508	-0.000936288	0.00211221	0.66	insomnia
519	rs2014785	C	T	0.585598	-0.0026933	0.00144902	0.06	insomnia
520	rs66830358	A	T	0.58833	0.00106683	0.00141181	0.42	insomnia
521	rs4428215	A	G	0.774986	-0.00126543	0.00165811	0.42	insomnia
522	rs73038677	A	T	0.798907	-0.000343583	0.00172642	0.78	insomnia
523	rs2861203	A	G	0.70439	-0.000292976	0.00154624	0.77	insomnia
524	rs7635831	A	G	0.703528	-0.000743528	0.00156725	0.72	insomnia
525	rs77478751	G	A	0.93524	0.00134619	0.0028146	0.67	insomnia
526	rs62285697	T	C	0.781405	0.000184025	0.00167223	0.91	insomnia
527	rs62285313	G	A	0.893878	-0.00467525	0.00225451	0.043	insomnia
528	rs12634070	C	T	0.784702	0.000152119	0.00169218	0.82	insomnia
529	rs35177866	G	A	0.866414	-0.000580027	0.00214407	0.79	insomnia
530	rs12634826	G	T	0.696654	-0.00122042	0.00150383	0.47	insomnia
531	rs76664262	A	T	0.901292	0.0043807	0.00234493	0.059	insomnia
532	rs3932485	T	C	0.601395	0.000379185	0.00141462	0.77	insomnia
533	rs74663707	T	C	0.920889	-0.000450621	0.00255209	0.84	insomnia
534	rs12636310	A	G	0.786668	-0.00340719	0.00168813	0.05	insomnia
535	rs4686798	C	T	0.627022	-0.00259443	0.00143168	0.079	insomnia
536	rs74540770	A	G	0.910721	0.00103345	0.00247165	0.61	insomnia
537	rs76287110	T	A	0.933121	0.00150687	0.00276216	0.6	insomnia
538	rs1426266	T	C	0.299041	-0.000864806	0.00151624	0.58	insomnia
539	rs12696594	A	G	0.497055	-0.000374294	0.00138087	0.76	insomnia
540	rs3111851	C	G	0.250824	0.00205004	0.00159441	0.2	insomnia
541	rs57199565	C	T	0.797042	0.0034714	0.00195449	0.072	insomnia
542	rs2193878	A	T	0.948204	-0.0038172	0.0031475	0.2	insomnia
543	rs7616165	T	G	0.951259	-0.00120395	0.00320876	0.7	insomnia
544	rs12486680	C	A	0.943959	-0.00167464	0.00300852	0.57	insomnia
545	rs115602804	A	G	0.943925	-0.00192499	0.00301043	0.51	insomnia
546	rs2367850	C	G	0.79271	-0.00407758	0.00178406	0.021	insomnia
547	rs6809952	A	G	0.695388	-0.000373336	0.00152252	0.84	insomnia
548	rs6793291	C	A	0.0956596	0.00523871	0.00237597	0.028	insomnia
549	rs138531890	G	A	0.944794	0.00299431	0.00309323	0.38	insomnia
550	rs2300774	G	A	0.38337	-0.000427176	0.0014227	0.79	insomnia
551	rs4916508	G	A	0.46531	0.000240045	0.00139057	0.86	insomnia
552	rs12485353	A	G	0.791622	2.44e-05	0.00170143	0.94	insomnia
553	rs9818949	G	T	0.197655	-0.00239892	0.00179729	0.2	insomnia
554	rs116270582	A	T	0.932095	0.00388764	0.00285749	0.18	insomnia
555	rs55888705	G	A	0.635884	-0.000977804	0.00143842	0.51	insomnia
556	rs12649930	G	T	0.914189	0.00405813	0.00249341	0.12	insomnia
557	rs76001613	G	C	0.927639	-0.00294824	0.00268859	0.27	insomnia
558	rs7693984	A	G	0.937635	0.00194872	0.00286234	0.6	insomnia
559	rs2276875	G	A	0.739072	0.000168746	0.00160034	0.78	insomnia
560	rs73199919	C	T	0.934497	0.00364546	0.00279439	0.2	insomnia
561	rs10937802	G	A	0.103472	0.0023985	0.00227988	0.26	insomnia
562	rs13105690	T	C	0.267344	0.00182586	0.00156504	0.25	insomnia
563	rs12508214	T	C	0.620384	-0.000425101	0.00146174	0.83	insomnia
564	rs4459992	C	T	0.691835	0.00115978	0.00150203	0.4	insomnia
565	rs2017189	G	T	0.433788	0.00194627	0.00139967	0.15	insomnia
566	rs11941716	G	A	0.842727	-0.00142662	0.00196088	0.47	insomnia
567	rs13110238	G	C	0.77115	0.00044679	0.00168027	0.83	insomnia
568	rs35042269	A	C	0.902128	-0.00241382	0.00253453	0.35	insomnia
569	rs12512543	C	A	0.879518	0.00151791	0.00212928	0.5	insomnia
570	rs2159863	G	A	0.789554	0.00395266	0.00169901	0.019	insomnia
571	rs6856150	G	A	0.0960105	0.000118869	0.00235415	0.97	insomnia
572	rs67746927	G	C	0.56733	0.000115057	0.0013996	0.96	insomnia
573	rs10805326	G	A	0.309127	-0.000344201	0.00150345	0.8	insomnia
574	rs35414597	A	T	0.675243	0.00150369	0.00147477	0.26	insomnia
575	rs12512971	C	A	0.960428	-0.00159032	0.00355756	0.63	insomnia
576	rs11929846	C	T	0.789083	-8.46e-05	0.0016981	0.96	insomnia
577	rs73232831	A	G	0.94063	0.00734677	0.00297491	0.014	insomnia
578	rs73802842	A	C	0.844722	-0.00319029	0.00191386	0.081	insomnia
579	rs10938938	G	A	0.191681	-0.00257527	0.0017628	0.15	insomnia
580	rs2175069	A	G	0.386517	-0.000618224	0.00142602	0.68	insomnia
581	rs882348	G	A	0.903846	0.00240787	0.00235184	0.26	insomnia
582	rs1511453	G	A	0.941224	-0.0020092	0.00294874	0.45	insomnia
583	rs61791565	C	T	0.581749	-0.00127399	0.0014085	0.39	insomnia
584	rs4697572	G	A	0.740849	-0.00244669	0.0015838	0.12	insomnia
585	rs73218807	A	G	0.950673	0.00618418	0.00320042	0.061	insomnia
586	rs55672356	A	T	0.943749	-0.000667443	0.00300744	0.78	insomnia
587	rs10031059	T	C	0.230821	-0.00145912	0.00164239	0.38	insomnia
588	rs35362464	A	C	0.83002	0.00365258	0.00184041	0.04	insomnia
589	rs57646748	A	G	0.928754	0.00661604	0.00270954	0.015	insomnia
590	rs2973294	T	G	0.563548	-0.00185431	0.00139291	0.17	insomnia
591	rs2553290	T	A	0.790547	-9.09e-05	0.0016949	0.92	insomnia
592	rs3821998	A	C	0.919052	0.00429237	0.00254184	0.097	insomnia
593	rs11736617	A	G	0.880052	0.00139293	0.00212279	0.49	insomnia
594	rs7441445	C	T	0.419187	-0.00116862	0.00141036	0.44	insomnia
595	rs4033856	C	T	0.118784	-0.00130637	0.00216277	0.52	insomnia
596	rs1442060	G	A	0.487336	0.00131436	0.00140309	0.42	insomnia
597	rs3761728	T	G	0.300992	-0.00349299	0.00150927	0.027	insomnia
598	rs12500231	A	T	0.436748	-0.00209759	0.00140018	0.16	insomnia
599	rs10028567	T	C	0.90747	-3e-05	0.00239812	0.91	insomnia
600	rs2898979	C	G	0.885549	-0.00025509	0.00220239	0.87	insomnia
601	rs58767323	C	G	0.784856	-0.000279703	0.00169052	0.8	insomnia
602	rs2199860	G	C	0.692558	4.78e-05	0.00150145	1	insomnia
603	rs1899291	C	T	0.128555	0.00218857	0.00207125	0.3	insomnia
604	rs13147561	G	A	0.908129	0.00318261	0.00248301	0.21	insomnia
605	rs6828768	T	C	0.505128	0.0017112	0.00137811	0.23	insomnia
606	rs80330081	C	A	0.936467	0.00289986	0.00284064	0.35	insomnia
607	rs2877457	A	G	0.678974	0.00175772	0.00152489	0.27	insomnia
608	rs12513188	A	G	0.804629	0.000939379	0.00175791	0.58	insomnia
609	rs17000015	T	A	0.749845	-0.00161182	0.00161391	0.34	insomnia
610	rs79846372	G	A	0.916251	-0.00578728	0.00264954	0.027	insomnia
611	rs12509763	G	C	0.919383	-0.00125428	0.00254198	0.7	insomnia
612	rs4270579	G	A	0.279174	-0.00072965	0.0015532	0.64	insomnia
613	rs75586835	G	A	0.938534	-0.000790765	0.00287816	0.78	insomnia
614	rs115414803	C	A	0.95096	0.00317085	0.00326155	0.32	insomnia
615	rs28889936	C	A	0.926254	-0.000913157	0.00264964	0.76	insomnia
616	rs6818880	A	G	0.459124	0.00280496	0.00139834	0.048	insomnia
617	rs11729256	C	T	0.740976	0.000588735	0.00158188	0.72	insomnia
618	rs28402691	C	T	0.860773	-0.00172034	0.00199094	0.35	insomnia
619	rs11730038	A	G	0.761454	0.00173371	0.00162694	0.29	insomnia
620	rs74542928	C	T	0.90091	0.00364727	0.00231042	0.097	insomnia
621	rs72684847	C	T	0.938449	0.00268402	0.00291478	0.31	insomnia
622	rs894996	A	C	0.92339	0.00344868	0.00260682	0.2	insomnia
623	rs35740166	T	C	0.912497	0.00505949	0.00247046	0.036	insomnia
624	rs62314653	A	C	0.946952	-0.00877934	0.00310297	0.0043	insomnia
625	rs13116360	C	T	0.944275	0.000144894	0.0030165	0.91	insomnia
626	rs159484	G	A	0.0934497	-0.000937496	0.00237898	0.63	insomnia
627	rs59068084	G	T	0.590188	-0.000698755	0.00140804	0.66	insomnia
628	rs67078837	C	T	0.520924	0.003142	0.00139067	0.023	insomnia
629	rs79795328	G	A	0.864134	-0.00236974	0.00202157	0.23	insomnia
630	rs994794	C	G	0.949623	0.00568537	0.00320521	0.081	insomnia
631	rs3733511	G	A	0.700215	-0.00233756	0.00151305	0.13	insomnia
632	rs2892880	A	G	0.753553	-0.00142867	0.00160303	0.39	insomnia
633	rs17051335	T	C	0.930523	0.000562977	0.00272961	0.79	insomnia
634	rs77285108	A	G	0.83707	2.39e-05	0.00189407	0.92	insomnia
635	rs73849225	C	T	0.935516	-0.000480105	0.00282353	0.75	insomnia
636	rs11098863	T	A	0.502165	-0.000249614	0.00138599	0.96	insomnia
637	rs74420793	G	A	0.840498	0.000113594	0.00189391	0.98	insomnia
638	rs72680320	C	T	0.563816	0.00203469	0.00139787	0.14	insomnia
639	rs74354280	T	C	0.830815	-0.00379528	0.00184683	0.039	insomnia
640	rs77304857	A	C	0.857979	-0.00351367	0.00198554	0.066	insomnia
641	rs72714787	A	C	0.900678	0.000421612	0.00231874	0.88	insomnia
642	rs13139592	C	T	0.846604	-0.00296885	0.00193447	0.14	insomnia
643	rs72731813	T	C	0.914632	0.000922197	0.00251752	0.79	insomnia
644	rs6831034	A	T	0.809872	-0.00291788	0.00176377	0.11	insomnia
645	rs17582787	G	A	0.854963	0.0032106	0.00197386	0.1	insomnia
646	rs75672793	G	A	0.920182	0.00640313	0.00257052	0.011	insomnia
647	rs864093	C	A	0.717882	-0.000860506	0.00153477	0.55	insomnia
648	rs7666190	C	A	0.054343	-0.00307935	0.0030554	0.27	insomnia
649	rs6815608	T	C	0.056017	-0.00465778	0.00308038	0.1	insomnia
650	rs10517600	T	G	0.526178	0.000393029	0.00138608	0.77	insomnia
651	rs17032291	C	T	0.858654	-0.00248691	0.00201112	0.21	insomnia
652	rs10461257	G	A	0.730768	0.00182104	0.00163837	0.27	insomnia
653	rs12642039	T	C	0.346885	-0.000482981	0.00145356	0.74	insomnia
654	rs12648235	C	T	0.855232	0.00214161	0.00202934	0.29	insomnia
655	rs10857328	A	T	0.697903	-0.00129655	0.00150893	0.39	insomnia
656	rs6814436	T	C	0.138434	0.000501728	0.00200573	0.79	insomnia
657	rs12643275	T	A	0.648518	-0.000161373	0.0014634	0.95	insomnia
658	rs12501673	G	A	0.650075	-0.000929283	0.00144668	0.54	insomnia
659	rs9308097	A	G	0.414562	0.00279945	0.00141054	0.049	insomnia
660	rs13128780	C	T	0.855364	0.00221055	0.0019725	0.23	insomnia
661	rs2322265	T	C	0.755766	0.000291785	0.00162892	0.83	insomnia
662	rs609430	G	T	0.660599	-0.000615426	0.00146546	0.65	insomnia
663	rs6854026	T	C	0.522161	-0.00205618	0.00138777	0.15	insomnia
664	rs4692811	T	C	0.733649	0.00171208	0.00156443	0.28	insomnia
665	rs7680684	C	T	0.293331	-5.29e-05	0.00151867	0.92	insomnia
666	rs2332027	G	A	0.481922	-0.000457333	0.00138363	0.72	insomnia
667	rs7675045	T	A	0.561093	-0.00505372	0.00139429	0.00025	insomnia
668	rs56405618	G	A	0.89906	-0.00189343	0.00231114	0.43	insomnia
669	rs61090148	G	A	0.541926	-1.25e-05	0.00139848	0.97	insomnia
670	rs999857	A	G	0.851126	-0.00148515	0.00194748	0.47	insomnia
671	rs2702387	A	G	0.337066	0.000892312	0.00146918	0.63	insomnia
672	rs2726805	G	A	0.609275	-0.00193165	0.00142014	0.21	insomnia
673	rs56157888	C	A	0.840485	-0.002089	0.00190409	0.3	insomnia
674	rs17074066	C	T	0.911947	0.000511723	0.00244278	0.86	insomnia
675	rs4862235	G	A	0.415759	0.000210264	0.00140381	0.95	insomnia
676	rs111552159	G	C	0.94506	-0.000299071	0.0030534	0.9	insomnia
677	rs959845	C	T	0.415263	-0.000845003	0.00143594	0.56	insomnia
678	rs6837275	G	A	0.717034	-0.000317201	0.00154845	0.82	insomnia
679	rs1425962	G	C	0.317514	0.000253109	0.0015204	0.89	insomnia
680	rs11938607	T	C	0.227626	0.00313887	0.00164805	0.065	insomnia
681	rs58212166	G	A	0.864722	0.000194593	0.00201959	0.85	insomnia
682	rs36057338	T	G	0.931399	-0.00332594	0.00273798	0.22	insomnia
683	rs4388134	C	T	0.227061	0.000682449	0.00165544	0.67	insomnia
684	rs80046645	G	C	0.946038	-0.000835983	0.00305502	0.8	insomnia
685	rs11745923	T	G	0.593342	0.00327255	0.00140919	0.024	insomnia
686	rs4957061	C	T	0.516589	0.0037789	0.00140102	0.0077	insomnia
687	rs56108664	C	T	0.801697	0.00607995	0.00173896	0.00067	insomnia
688	rs326049	G	C	0.787769	-0.00299488	0.00171097	0.09	insomnia
689	rs1074800	A	G	0.403005	0.0015927	0.00145368	0.26	insomnia
690	rs12657403	G	A	0.883775	0.00389743	0.00216119	0.067	insomnia
691	rs9313055	C	T	0.943347	-0.00494391	0.00299692	0.11	insomnia
692	rs34088226	G	A	0.929317	-0.000522987	0.00274113	0.86	insomnia
693	rs6555306	T	C	0.123613	-0.00069417	0.00211365	0.74	insomnia
694	rs249459	G	A	0.641509	0.000306208	0.00146072	0.8	insomnia
695	rs160061	A	G	0.497793	0.000478483	0.00138664	0.66	insomnia
696	rs336138	T	G	0.835813	-0.00157123	0.00187757	0.4	insomnia
697	rs40656	T	C	0.834434	0.000467565	0.00188132	0.84	insomnia
698	rs267959	A	G	0.312015	0.000998508	0.00149161	0.53	insomnia
699	rs149302	C	T	0.788058	-0.000481582	0.00170063	0.82	insomnia
700	rs78572139	A	G	0.939403	0.0018957	0.00292154	0.51	insomnia
701	rs17706273	C	T	0.862662	-0.00358747	0.00200701	0.082	insomnia
702	rs2731794	T	C	0.931567	0.00645075	0.00275316	0.02	insomnia
703	rs7706512	G	A	0.510229	-0.000320858	0.0013859	0.82	insomnia
704	rs62348779	C	T	0.924981	0.00233156	0.00264974	0.38	insomnia
705	rs7700479	A	T	0.902813	-0.00287202	0.00233637	0.24	insomnia
706	rs13163520	A	G	0.826702	0.00361702	0.00183529	0.047	insomnia
707	rs115777838	C	T	0.949476	0.00110255	0.00320431	0.73	insomnia
708	rs72756943	A	G	0.916028	-0.000786088	0.00254963	0.77	insomnia
709	rs1549633	C	A	0.853383	0.00363547	0.00195999	0.079	insomnia
710	rs79150079	A	C	0.940903	0.000390602	0.00294874	0.89	insomnia
711	rs62353480	G	A	0.813991	-0.00153897	0.00181688	0.39	insomnia
712	rs7712231	G	A	0.850984	-0.00186508	0.001952	0.36	insomnia
713	rs12522517	T	A	0.870755	0.00116075	0.00206142	0.58	insomnia
714	rs6875357	C	T	0.044666	0.00134304	0.00337568	0.7	insomnia
715	rs2910921	T	C	0.0440873	0.00343753	0.00337207	0.31	insomnia
716	rs113753996	C	T	0.906715	5.52e-05	0.00237817	0.98	insomnia
717	rs60081663	G	C	0.948317	-0.00279634	0.0031174	0.35	insomnia
718	rs6894272	C	T	0.925161	0.000608027	0.00263013	0.71	insomnia
719	rs16891896	A	G	0.948916	-0.0022722	0.00316265	0.52	insomnia
720	rs10070053	G	A	0.593353	0.00024011	0.00141883	0.86	insomnia
721	rs340991	G	A	0.699466	0.00102438	0.00151225	0.45	insomnia
722	rs35559912	C	T	0.920655	-0.00170235	0.0026041	0.48	insomnia
723	rs72738886	C	T	0.898187	9.82e-05	0.00234936	0.96	insomnia
724	rs10941294	T	C	0.929449	0.0044373	0.002722	0.098	insomnia
725	rs2561116	G	T	0.899249	0.00390763	0.00230136	0.1	insomnia
726	rs76430504	C	T	0.937125	-0.00279011	0.00289132	0.42	insomnia
727	rs7729080	C	A	0.315155	-0.00256443	0.00148894	0.09	insomnia
728	rs77455852	G	T	0.877251	-8.33e-05	0.00210746	0.96	insomnia
729	rs158487	A	G	0.302681	-0.001664	0.00150398	0.26	insomnia
730	rs13154778	A	T	0.801269	-0.00129152	0.00174565	0.47	insomnia
731	rs114398731	C	G	0.942255	-0.000230312	0.00305762	0.96	insomnia
732	rs10044993	C	A	0.147337	-0.00219042	0.00196881	0.28	insomnia
733	rs13173038	G	A	0.791972	-0.00156934	0.0017101	0.4	insomnia
734	rs2642760	C	G	0.631896	-0.000507048	0.00143971	0.77	insomnia
735	rs1304512	A	G	0.757791	0.00122699	0.00162954	0.44	insomnia
736	rs3730086	G	A	0.764519	-0.00300363	0.00164168	0.064	insomnia
737	rs6890185	T	C	0.32923	0.000527449	0.00147042	0.74	insomnia
738	rs77293403	G	A	0.936483	-0.00332068	0.00285128	0.27	insomnia
739	rs17804233	T	C	0.506258	-0.000143637	0.00138887	0.93	insomnia
740	rs12522021	A	T	0.907999	-0.0017701	0.00239829	0.45	insomnia
741	rs13165831	G	A	0.744818	0.00420889	0.00160973	0.0093	insomnia
742	rs118526	C	A	0.407594	-0.000810145	0.00141	0.59	insomnia
743	rs10060821	C	T	0.74127	-1.82e-06	0.00158938	0.88	insomnia
744	rs115807074	G	A	0.953085	0.00252228	0.00329475	0.46	insomnia
745	rs75430375	T	C	0.931264	0.00915852	0.0027452	0.00064	insomnia
746	rs2943022	C	T	0.577913	0.00282861	0.00140184	0.034	insomnia
747	rs59805249	C	T	0.942307	-0.00393387	0.00296834	0.19	insomnia
748	rs1397793	G	A	0.336866	0.000530917	0.00151891	0.75	insomnia
749	rs80078995	T	A	0.880408	0.000346979	0.00213511	0.85	insomnia
750	rs2546105	A	T	0.284845	0.00236013	0.00153607	0.12	insomnia
751	rs2731834	C	G	0.266744	0.00253911	0.00157283	0.1	insomnia
752	rs4869133	A	G	0.918372	0.00349813	0.00252861	0.18	insomnia
753	rs28040	C	G	0.785862	-0.00177462	0.00168754	0.3	insomnia
754	rs2547978	A	G	0.505932	0.00161142	0.00138997	0.24	insomnia
755	rs1153990	G	A	0.765004	-0.00458996	0.00163507	0.0039	insomnia
756	rs1842454	A	G	0.77286	0.00238577	0.00165228	0.13	insomnia
757	rs4146507	T	C	0.781531	0.00705849	0.0016854	2.1e-05	insomnia
758	rs440215	C	T	0.455041	0.000574698	0.00139499	0.67	insomnia
759	rs113859143	C	G	0.930339	0.00138366	0.00271927	0.63	insomnia
760	rs13188803	A	T	0.793153	-0.000174706	0.00171166	0.9	insomnia
761	rs10074000	C	T	0.595743	0.00130038	0.00141823	0.34	insomnia
762	rs1901739	T	G	0.464963	-0.000957565	0.00139439	0.52	insomnia
763	rs76528319	T	G	0.956634	-0.00228463	0.00338205	0.47	insomnia
764	rs1035406	A	G	0.886803	0.00117412	0.00217459	0.57	insomnia
765	rs62376424	T	C	0.657814	0.000572735	0.00146649	0.74	insomnia
766	rs2116427	G	A	0.757021	0.00239947	0.00160967	0.15	insomnia
767	rs11750293	T	G	0.723969	0.000372932	0.00155035	0.81	insomnia
768	rs11241747	C	T	0.369619	-0.00208817	0.00143241	0.15	insomnia
769	rs329182	C	T	0.8602	-0.00187158	0.00199808	0.37	insomnia
770	rs76779974	G	C	0.874977	0.000189164	0.00209224	0.89	insomnia
771	rs6595770	G	T	0.196693	-0.00172346	0.00174896	0.33	insomnia
772	rs10036909	T	C	0.928874	-0.00124456	0.00273868	0.66	insomnia
773	rs17163238	A	G	0.796108	0.00105569	0.00171903	0.51	insomnia
774	rs12186441	A	G	0.94759	0.000625006	0.00313128	0.86	insomnia
775	rs6580353	C	T	0.762743	0.00378038	0.00169205	0.024	insomnia
776	rs76847269	G	A	0.942316	-0.00186295	0.00298691	0.51	insomnia
777	rs12189346	A	G	0.852391	2.69e-05	0.00194416	1	insomnia
778	rs10065321	C	T	0.58352	0.00256841	0.00141033	0.065	insomnia
779	rs7725895	G	A	0.936014	0.000252339	0.00282253	0.92	insomnia
780	rs73797465	G	T	0.932142	0.00337839	0.00283082	0.22	insomnia
781	rs78753150	C	A	0.939413	-0.00323574	0.00289532	0.27	insomnia
782	rs447950	G	A	0.690033	5.11e-05	0.00150131	0.99	insomnia
783	rs13179700	T	C	0.341755	-0.00105894	0.00145883	0.5	insomnia
784	rs3756315	G	A	0.676129	0.00487168	0.00148736	0.0012	insomnia
785	rs7449320	A	C	0.779801	0.00193446	0.00167439	0.26	insomnia
786	rs6875660	T	C	0.888878	0.00130099	0.00220116	0.55	insomnia
787	rs62390301	C	T	0.804719	-0.000757406	0.00174473	0.69	insomnia
788	rs11135366	G	C	0.724466	9.52e-05	0.00155563	0.98	insomnia
789	rs1643968	C	T	0.69919	0.00200907	0.00151312	0.18	insomnia
790	rs431418	A	G	0.099009	-0.00230457	0.00230902	0.28	insomnia
791	rs114873521	T	C	0.930436	0.000649339	0.00284357	0.82	insomnia
792	rs3860755	C	G	0.70547	0.00121061	0.00151453	0.36	insomnia
793	rs395407	G	C	0.14839	-0.00154298	0.00193969	0.36	insomnia
794	rs76671854	G	C	0.876232	-0.00268516	0.00210053	0.21	insomnia
795	rs2221441	C	G	0.583911	-0.000892863	0.00144027	0.56	insomnia
796	rs6881988	G	C	0.4393	0.00194213	0.00139697	0.17	insomnia
797	rs62395635	C	T	0.935485	-0.00296672	0.00283684	0.32	insomnia
798	rs77558518	G	A	0.928997	-0.00509471	0.00268129	0.052	insomnia
799	rs2081023	G	A	0.880388	-1.88e-05	0.0021386	0.99	insomnia
800	rs10071529	G	C	0.0668898	-0.00176703	0.00276501	0.56	insomnia
801	rs13157098	G	A	0.846837	0.0019771	0.00194577	0.32	insomnia
802	rs11958296	G	A	0.925713	0.00410526	0.00266039	0.13	insomnia
803	rs56131665	A	G	0.900945	0.00107227	0.00232617	0.67	insomnia
804	rs34660375	G	A	0.833631	0.00250682	0.00211468	0.24	insomnia
805	rs2546432	T	C	0.469266	0.000286294	0.00139517	0.82	insomnia
806	rs56210598	G	C	0.695765	0.00152524	0.00152661	0.31	insomnia
807	rs3800154	C	A	0.806779	-0.000341291	0.00177407	0.84	insomnia
808	rs607782	T	C	0.372624	0.000230231	0.00148092	0.89	insomnia
809	rs72821405	C	T	0.911752	0.000377548	0.00249315	0.85	insomnia
810	rs6923842	C	T	0.810563	-0.000523153	0.00177573	0.69	insomnia
811	rs6920448	T	C	0.879221	-0.00373576	0.00214143	0.084	insomnia
812	rs2326833	C	G	0.120928	-0.00346902	0.00212675	0.1	insomnia
813	rs9328464	C	T	0.502743	-0.00276308	0.00137999	0.032	insomnia
814	rs16892041	C	T	0.843243	0.000266818	0.00191765	0.87	insomnia
815	rs9348442	T	C	0.923592	6.97e-05	0.0026132	0.97	insomnia
816	rs9460691	A	C	0.767982	-0.00515122	0.00166882	0.0017	insomnia
817	rs209813	A	G	0.881197	-0.00314904	0.00213832	0.15	insomnia
818	rs76860606	G	C	0.947972	-0.00378789	0.00315104	0.27	insomnia
819	rs6930661	T	C	0.924532	-0.00108743	0.00264344	0.7	insomnia
820	rs857444	T	C	0.640962	8.63e-05	0.00145609	0.91	insomnia
821	rs233486	A	G	0.134903	-0.00377128	0.0020335	0.062	insomnia
822	rs77658038	C	A	0.890307	0.000548312	0.00222929	0.83	insomnia
823	rs12206468	A	G	0.923028	-0.00121053	0.00260715	0.67	insomnia
824	rs214586	C	T	0.940621	0.00125257	0.00302134	0.71	insomnia
825	rs9350083	G	T	0.694422	-0.000793895	0.00150148	0.54	insomnia
826	rs116261629	C	G	0.93272	-0.00121	0.00282772	0.7	insomnia
827	rs7763512	G	A	0.406761	-0.00214021	0.00141046	0.15	insomnia
828	rs12208226	A	C	0.917772	-0.00125172	0.00252772	0.6	insomnia
829	rs199035	A	G	0.468243	0.0004573	0.00139348	0.73	insomnia
830	rs62403464	C	T	0.835171	0.000198605	0.00186379	0.97	insomnia
831	rs3804326	G	A	0.922237	-0.00195406	0.00263551	0.47	insomnia
832	rs73729431	T	C	0.944071	0.00317286	0.00303169	0.3	insomnia
833	rs9393920	A	G	0.469769	0.00359783	0.00138641	0.0078	insomnia
834	rs28757219	A	T	0.840797	0.00284836	0.00192336	0.13	insomnia
835	rs9276029	G	A	0.840092	-0.0003694	0.00202499	0.86	insomnia
836	rs6901560	G	C	0.796915	0.00211721	0.00171952	0.2	insomnia
837	rs9470637	A	T	0.402251	0.00128245	0.00141454	0.37	insomnia
838	rs1569853	C	T	0.845653	-0.00461325	0.00191575	0.017	insomnia
839	rs6934739	G	A	0.715201	-0.000251059	0.00153384	0.81	insomnia
840	rs13207588	G	A	0.76557	0.0010364	0.00169544	0.54	insomnia
841	rs146660815	C	T	0.957381	-0.00243907	0.00345222	0.51	insomnia
842	rs4236095	G	A	0.139855	0.00426192	0.00201664	0.04	insomnia
843	rs62397761	G	A	0.732366	0.000536543	0.00156053	0.78	insomnia
844	rs584122	C	T	0.0677601	-0.00122045	0.00275732	0.69	insomnia
845	rs1492620	C	T	0.904687	-0.00285491	0.00238908	0.22	insomnia
846	rs113006825	C	T	0.786087	-0.00129902	0.00170046	0.53	insomnia
847	rs9349693	A	G	0.303876	-0.00112316	0.00151067	0.44	insomnia
848	rs9382510	T	C	0.766751	0.00114383	0.0016387	0.52	insomnia
849	rs72866977	C	A	0.920905	-0.00230488	0.00263866	0.39	insomnia
850	rs9349825	G	A	0.73599	-0.00150136	0.00157933	0.36	insomnia
851	rs78609301	G	A	0.80137	0.000842542	0.00173492	0.71	insomnia
852	rs6934519	T	C	0.74393	-0.00268082	0.00158739	0.11	insomnia
853	rs34583783	T	G	0.891352	-0.00399709	0.00222541	0.077	insomnia
854	rs1475330	T	C	0.286476	-0.00137111	0.00154283	0.37	insomnia
855	rs9345899	G	A	0.888217	0.00348584	0.00221245	0.13	insomnia
856	rs74352383	A	T	0.928686	0.00180299	0.00269025	0.55	insomnia
857	rs78191726	C	T	0.910432	-0.00082936	0.00243762	0.76	insomnia
858	rs13219468	C	G	0.769382	-0.000639453	0.00164923	0.7	insomnia
859	rs6923695	G	T	0.921491	-0.00243047	0.00258006	0.32	insomnia
860	rs4452603	G	T	0.735431	-0.00188953	0.00156809	0.22	insomnia
861	rs1576241	G	A	0.526632	-0.000924587	0.00138917	0.51	insomnia
862	rs3005511	A	G	0.334972	-0.00231296	0.00146511	0.11	insomnia
863	rs6909981	T	C	0.782857	-0.00362262	0.00168931	0.037	insomnia
864	rs62414802	T	C	0.658441	-0.000682548	0.00145885	0.69	insomnia
865	rs4708333	G	T	0.688549	-0.00185928	0.00151122	0.25	insomnia
866	rs12202257	A	G	0.63732	0.000427208	0.00143655	0.67	insomnia
867	rs57091572	G	A	0.844844	0.00100674	0.00191647	0.56	insomnia
868	rs2444793	C	T	0.472423	-0.000691814	0.00139348	0.67	insomnia
869	rs1145877	A	G	0.147774	8.18e-05	0.00195378	1	insomnia
870	rs17785622	G	A	0.938958	-0.000474669	0.00290464	0.91	insomnia
871	rs17730011	A	G	0.820318	-0.00162453	0.00182027	0.35	insomnia
872	rs1408275	T	A	0.71806	-0.00136106	0.00154512	0.39	insomnia
873	rs1923415	G	A	0.877362	-0.00140417	0.00211378	0.51	insomnia
874	rs12195431	C	T	0.925414	0.000445181	0.00269401	0.85	insomnia
875	rs9345168	C	A	0.501521	0.00167226	0.00138693	0.24	insomnia
876	rs12528285	T	C	0.898976	0.000928188	0.00229895	0.63	insomnia
877	rs553697	T	C	0.170787	0.00392366	0.00186034	0.035	insomnia
878	rs213863	C	T	0.281762	0.0011691	0.00154309	0.5	insomnia
879	rs6899771	G	A	0.913991	0.00103845	0.00246884	0.7	insomnia
880	rs6918730	G	A	0.113613	-0.00379951	0.00219708	0.073	insomnia
881	rs9389714	T	C	0.848214	-0.000112818	0.00192789	0.92	insomnia
882	rs17657328	T	C	0.546043	0.00421788	0.00139412	0.002	insomnia
883	rs1232220	G	T	0.131546	0.00458528	0.00210091	0.03	insomnia
884	rs2820282	A	C	0.463839	0.000390317	0.00140062	0.8	insomnia
885	rs1416041	C	A	0.869561	0.00285258	0.00206531	0.17	insomnia
886	rs7742829	T	C	0.599059	0.000462	0.00141258	0.74	insomnia
887	rs9500080	T	C	0.777452	0.000528314	0.00167235	0.76	insomnia
888	rs4532474	A	G	0.871213	0.000680479	0.00206731	0.69	insomnia
889	rs11153159	C	G	0.884142	0.00284773	0.00216879	0.18	insomnia
890	rs2428166	A	G	0.943313	0.00227396	0.00303436	0.43	insomnia
891	rs7752361	A	G	0.441493	-0.0013019	0.00139072	0.29	insomnia
892	rs13192624	C	T	0.717801	-0.000126155	0.00153645	0.98	insomnia
893	rs12216169	A	T	0.910184	-0.0037944	0.00243045	0.11	insomnia
894	rs9490822	T	C	0.541664	0.00295728	0.00140092	0.032	insomnia
895	rs17086536	A	C	0.908501	-0.00170007	0.00239946	0.5	insomnia
896	rs3734633	A	G	0.914729	-0.00205855	0.00251035	0.47	insomnia
897	rs73592673	T	A	0.833492	-0.000320527	0.00190975	0.91	insomnia
898	rs12191680	G	C	0.846349	-0.00077083	0.00194164	0.69	insomnia
899	rs55736413	T	C	0.94199	-0.00269146	0.00302208	0.34	insomnia
900	rs57340348	C	T	0.811819	-0.00143989	0.00177953	0.4	insomnia
901	rs6910935	A	G	0.0592265	0.0010358	0.00292096	0.78	insomnia
902	rs4895919	T	C	0.468075	0.00228697	0.00139121	0.086	insomnia
903	rs2842896	T	C	0.495728	0.00098944	0.00142012	0.59	insomnia
904	rs11961899	A	G	0.71003	0.00179744	0.00152716	0.24	insomnia
905	rs35011108	G	A	0.949561	0.00471364	0.00324248	0.14	insomnia
906	rs9389266	G	T	0.844884	0.00268725	0.00191813	0.16	insomnia
907	rs9494710	T	C	0.630958	-0.00289219	0.00143429	0.053	insomnia
908	rs2090816	A	C	0.167067	-0.00377115	0.00186672	0.042	insomnia
909	rs112159068	T	A	0.946493	-0.000256204	0.00314586	0.9	insomnia
910	rs61264131	C	A	0.961118	-0.00107594	0.00363273	0.8	insomnia
911	rs71564433	A	T	0.800758	0.000422603	0.00175574	0.87	insomnia
912	rs9403580	T	C	0.898086	0.00143531	0.0022897	0.53	insomnia
913	rs34928225	C	T	0.920888	-0.00180234	0.00255821	0.49	insomnia
914	rs2050185	G	A	0.372426	0.00328549	0.00143671	0.021	insomnia
915	rs1007475	T	G	0.690668	0.000757903	0.00150168	0.58	insomnia
916	rs11155559	C	T	0.908044	-0.00300235	0.00241487	0.22	insomnia
917	rs1762123	T	C	0.943527	-0.00194141	0.00303842	0.46	insomnia
918	rs75127669	A	C	0.918459	0.00305285	0.00260595	0.23	insomnia
919	rs10872669	A	G	0.113251	-0.00214211	0.00219251	0.32	insomnia
920	rs553072	A	G	0.857486	0.000467171	0.0020873	0.82	insomnia
921	rs2171249	T	C	0.920078	-0.0019012	0.00267772	0.49	insomnia
922	rs10782329	T	C	0.715562	0.000906249	0.00154173	0.58	insomnia
923	rs62427239	A	C	0.945243	0.00229134	0.00315497	0.42	insomnia
924	rs262812	C	T	0.739431	0.000188447	0.00157445	0.9	insomnia
925	rs212393	G	A	0.320206	0.00332738	0.00148264	0.028	insomnia
926	rs11755180	G	C	0.505329	0.00240665	0.00139316	0.074	insomnia
927	rs7766680	C	G	0.71921	0.000904785	0.00154389	0.59	insomnia
928	rs761624	C	G	0.268799	0.00197576	0.00156652	0.19	insomnia
929	rs6934062	C	G	0.705406	0.00214846	0.00152437	0.18	insomnia
930	rs9347879	C	T	0.53379	-0.00471774	0.00138706	0.00084	insomnia
931	rs80309088	A	G	0.880334	-0.000427178	0.00213127	0.9	insomnia
932	rs550843	C	T	0.876213	0.000614858	0.00213168	0.73	insomnia
933	rs11965579	C	G	0.974676	-0.00562272	0.00441827	0.18	insomnia
934	rs75326254	T	C	0.93681	0.00443641	0.00284367	0.13	insomnia
935	rs4073240	A	G	0.611253	0.000832463	0.00142423	0.5	insomnia
936	rs4076564	A	G	0.96418	-0.00370029	0.00372895	0.29	insomnia
937	rs62422654	T	C	0.837722	-0.00010572	0.0018738	0.95	insomnia
938	rs62430350	C	T	0.947749	-0.00233268	0.00313296	0.51	insomnia
939	rs36155147	C	T	0.355111	0.00297245	0.00188124	0.13	insomnia
940	rs60583455	C	T	0.625356	0.000489871	0.00143915	0.69	insomnia
941	rs62435498	A	C	0.937457	0.00184175	0.00286026	0.52	insomnia
942	rs7801843	G	A	0.858883	-0.000154744	0.0019825	0.88	insomnia
943	rs10279978	G	A	0.687793	0.0038797	0.00149297	0.0092	insomnia
944	rs10231386	C	G	0.946824	0.00116616	0.00307515	0.7	insomnia
945	rs10952110	T	G	0.547073	-0.000678725	0.00139487	0.65	insomnia
946	rs2713349	A	T	0.269358	0.00132422	0.00157283	0.39	insomnia
947	rs2057922	G	C	0.0992728	-0.00282937	0.00231728	0.26	insomnia
948	rs73068003	T	G	0.870123	-0.0024073	0.00207394	0.28	insomnia
949	rs10274562	T	C	0.649671	-0.00256314	0.00144761	0.082	insomnia
950	rs4492265	A	G	0.339418	-0.0023829	0.00145964	0.094	insomnia
951	rs17168302	A	G	0.933022	0.00179296	0.00280568	0.53	insomnia
952	rs1830029	C	G	0.187346	-0.00129141	0.00179341	0.48	insomnia
953	rs6958419	T	C	0.524211	0.000307877	0.00138393	0.76	insomnia
954	rs9648214	C	T	0.870568	-0.0030124	0.0020605	0.15	insomnia
955	rs4400279	G	A	0.632183	-0.00203218	0.00143733	0.16	insomnia
956	rs10950694	T	C	0.417836	0.00149047	0.00140913	0.31	insomnia
957	rs768830	G	A	0.133414	0.00143208	0.00205184	0.53	insomnia
958	rs73074665	T	A	0.926922	-0.000612192	0.0026679	0.87	insomnia
959	rs73074432	T	C	0.845278	-0.00211794	0.00191845	0.2	insomnia
960	rs12668619	G	A	0.636022	0.00359565	0.00143859	0.0089	insomnia
961	rs76531781	C	T	0.948642	-0.00129539	0.00313006	0.66	insomnia
962	rs1859797	A	G	0.53183	0.000407273	0.0013937	0.74	insomnia
963	rs4722181	G	T	0.508072	-0.0015556	0.00138508	0.26	insomnia
964	rs66473610	G	T	0.932332	0.000279892	0.00274939	0.95	insomnia
965	rs56310940	C	G	0.925048	-0.000676391	0.0026229	0.8	insomnia
966	rs62448869	A	T	0.57266	0.00188717	0.00139949	0.18	insomnia
967	rs62448871	A	C	0.572671	0.00186318	0.00139696	0.18	insomnia
968	rs2248146	C	T	0.67307	9.16e-05	0.00148343	0.95	insomnia
969	rs17156849	A	G	0.926135	-0.00230167	0.00264643	0.37	insomnia
970	rs4723021	C	T	0.939143	-0.00123791	0.00291093	0.64	insomnia
971	rs17159861	T	C	0.880368	-0.00211926	0.00215677	0.4	insomnia
972	rs2267739	C	G	0.927497	4.41e-05	0.00266865	0.98	insomnia
973	rs6952765	A	G	0.55562	0.000197366	0.00139875	0.87	insomnia
974	rs7784330	G	A	0.387428	-0.00126701	0.00141851	0.38	insomnia
975	rs73109678	A	G	0.887682	0.000634839	0.00219136	0.75	insomnia
976	rs17798136	A	G	0.950435	-0.00157067	0.00342325	0.65	insomnia
977	rs78938557	C	T	0.933637	0.000427958	0.00282887	0.96	insomnia
978	rs12701617	G	A	0.572701	0.00117336	0.00139686	0.42	insomnia
979	rs2240838	A	G	0.54014	0.000173143	0.00141144	0.96	insomnia
980	rs13239072	A	G	0.738808	0.00114608	0.00157614	0.45	insomnia
981	rs76982728	C	T	0.944692	0.00225384	0.00302575	0.45	insomnia
982	rs117020988	T	C	0.949032	-0.00203038	0.00315492	0.53	insomnia
983	rs11764382	G	A	0.8181	0.000829393	0.0017912	0.62	insomnia
984	rs957755	G	T	0.818106	0.000838622	0.00179106	0.62	insomnia
985	rs115044523	A	G	0.91386	0.0028602	0.00247641	0.27	insomnia
986	rs71545975	G	A	0.859593	-9.11e-05	0.00199056	1	insomnia
987	rs2728491	G	A	0.99783	0.00722741	0.0154869	0.66	insomnia
988	rs2686790	T	C	0.143777	-0.00035721	0.00196576	0.78	insomnia
989	rs13231526	A	C	0.924072	-0.00204661	0.00262268	0.44	insomnia
990	rs4617108	A	G	0.0612643	-0.000511301	0.00291678	0.85	insomnia
991	rs2074723	C	T	0.948254	0.00245416	0.00312629	0.45	insomnia
992	rs12719051	G	A	0.88949	-0.00165784	0.00221158	0.48	insomnia
993	rs73341549	C	T	0.951171	-0.00733329	0.00321315	0.016	insomnia
994	rs73130967	T	A	0.87113	0.00430521	0.00206963	0.037	insomnia
995	rs73128290	G	A	0.7293	-0.00101314	0.00155768	0.52	insomnia
996	rs2944282	C	T	0.698736	-0.000963177	0.00151293	0.54	insomnia
997	rs11769002	A	G	0.601446	0.00123229	0.00141625	0.39	insomnia
998	rs73139538	A	G	0.937262	-0.00303674	0.00285098	0.28	insomnia
999	rs10263623	T	C	0.895734	-0.00167034	0.00226168	0.48	insomnia
1000	rs10262702	C	T	0.873827	0.000867826	0.00209931	0.65	insomnia
1001	rs117001700	C	T	0.94727	-0.000968178	0.00309103	0.82	insomnia
1002	rs6953849	G	A	0.854614	-0.000894267	0.00196153	0.7	insomnia
1003	rs35947731	T	C	0.928483	-0.00105785	0.00268996	0.68	insomnia
1004	rs12673420	A	G	0.576102	-0.00251442	0.00140102	0.072	insomnia
1005	rs151257695	G	A	0.928315	0.00154062	0.00269911	0.55	insomnia
1006	rs13223944	T	C	0.304043	0.00166049	0.00150462	0.27	insomnia
1007	rs4717831	A	T	0.109041	-0.00180952	0.00227141	0.42	insomnia
1008	rs4717843	T	G	0.65292	0.000341759	0.00145213	0.82	insomnia
1009	rs1135612	A	G	0.747122	-0.00242511	0.00158569	0.15	insomnia
1010	rs13247359	A	G	0.507463	0.0014917	0.00138365	0.26	insomnia
1011	rs34302036	A	G	0.418859	-0.00192986	0.00140051	0.17	insomnia
1012	rs112764253	A	T	0.943595	0.00231993	0.00301287	0.48	insomnia
1013	rs2464826	C	A	0.884223	0.00210045	0.00216434	0.3	insomnia
1014	rs28696126	A	T	0.129963	-0.00287332	0.00206851	0.15	insomnia
1015	rs4576377	A	C	0.391387	-0.00112895	0.00142063	0.4	insomnia
1016	rs3801748	A	G	0.630572	-0.00231174	0.00143343	0.098	insomnia
1017	rs17235252	C	T	0.904987	-0.0013685	0.00237131	0.54	insomnia
1018	rs17809157	T	A	0.897978	0.00380031	0.00238472	0.11	insomnia
1019	rs2051957	T	C	0.742033	0.000478165	0.00158297	0.77	insomnia
1020	rs941000	C	T	0.417566	-0.00203251	0.0014019	0.13	insomnia
1021	rs36081916	C	T	0.892996	-0.000362008	0.00231905	0.92	insomnia
1022	rs34985298	A	G	0.677916	-0.000630778	0.00148096	0.71	insomnia
1023	rs961091	A	G	0.592729	0.000717514	0.00141138	0.65	insomnia
1024	rs62496417	G	T	0.764225	-0.000709523	0.00162671	0.65	insomnia
1025	rs2523124	T	C	0.37386	-0.000780705	0.00143964	0.57	insomnia
1026	rs35156985	C	T	0.935267	-0.000763816	0.00294603	0.8	insomnia
1027	rs10808115	A	C	0.467904	0.000679057	0.00138993	0.65	insomnia
1028	rs73176030	C	T	0.671963	-0.00411783	0.00147358	0.0061	insomnia
1029	rs6969323	C	A	0.763322	-0.000999258	0.00162775	0.53	insomnia
1030	rs13307134	C	T	0.23849	-0.00228793	0.00163255	0.17	insomnia
1031	rs41816	G	A	0.744727	0.000650779	0.0015988	0.72	insomnia
1032	rs342302	G	A	0.84824	0.00372413	0.00193922	0.055	insomnia
1033	rs28603357	C	T	0.953441	-0.000399625	0.00327591	0.92	insomnia
1034	rs62478832	A	T	0.700623	-0.00042679	0.00151355	0.67	insomnia
1035	rs2613606	C	T	0.432842	-0.0034627	0.00139688	0.015	insomnia
1036	rs2040996	T	C	0.427723	-0.00306652	0.00140193	0.032	insomnia
1037	rs56203279	C	T	0.679832	0.00182988	0.00148339	0.22	insomnia
1038	rs2729556	C	T	0.530495	0.00138105	0.00138638	0.4	insomnia
1039	rs740358	T	G	0.935943	0.00047465	0.00282661	0.8	insomnia
1040	rs6972479	G	A	0.744207	-0.000622395	0.00164701	0.82	insomnia
1041	rs10233278	C	T	0.578385	-0.00255446	0.00140727	0.074	insomnia
1042	rs62467127	T	C	0.945614	0.00192123	0.00302855	0.57	insomnia
1043	rs77867022	T	G	0.961964	0.000584687	0.00361923	0.85	insomnia
1044	rs10248854	A	C	0.643423	0.00101161	0.00144945	0.42	insomnia
1045	rs13242616	T	C	0.402345	0.00243088	0.00146729	0.093	insomnia
1046	rs1917709	T	A	0.93212	5.86e-05	0.00276478	0.94	insomnia
1047	rs67794373	T	C	0.77457	0.000735686	0.00165741	0.64	insomnia
1048	rs4731451	A	G	0.641813	-0.0013672	0.0014432	0.34	insomnia
1049	rs117347059	C	G	0.785094	0.00189472	0.00170911	0.24	insomnia
1050	rs11979110	C	T	0.505544	0.00149687	0.00138502	0.27	insomnia
1051	rs55756211	C	T	0.895621	-0.00195465	0.00226093	0.36	insomnia
1052	rs73158814	G	C	0.927852	0.0023873	0.00272813	0.39	insomnia
1053	rs7784490	C	G	0.377057	-0.00287294	0.00142908	0.041	insomnia
1054	rs17167098	A	G	0.855708	0.00327921	0.00198245	0.12	insomnia
1055	rs2347697	T	G	0.64803	-0.000461071	0.00144892	0.68	insomnia
1056	rs10458299	C	T	0.91389	-0.00280823	0.002471	0.27	insomnia
1057	rs67281112	C	G	0.782265	0.00176489	0.00167443	0.25	insomnia
1058	rs322296	A	G	0.88229	-0.00276051	0.00214959	0.21	insomnia
1059	rs76904847	A	G	0.811711	-0.00168041	0.0018171	0.31	insomnia
1060	rs7802841	C	A	0.30765	-0.000378518	0.00149738	0.86	insomnia
1061	rs113513883	G	A	0.94006	-0.00643735	0.00296227	0.025	insomnia
1062	rs62504452	G	A	0.82375	0.00309381	0.00182695	0.11	insomnia
1063	rs11770843	T	C	0.706121	0.00109254	0.00154675	0.47	insomnia
1064	rs11764871	T	G	0.705224	0.00116324	0.0015219	0.43	insomnia
1065	rs1603450	C	T	0.839114	-0.000539958	0.00189668	0.81	insomnia
1066	rs60254196	A	G	0.514828	-7.35e-05	0.00139088	0.9	insomnia
1067	rs11547158	G	A	0.861988	-0.000785451	0.00200058	0.68	insomnia
1068	rs62501473	A	G	0.753936	0.000868053	0.00161045	0.58	insomnia
1069	rs11761679	C	T	0.831073	0.00166855	0.00185118	0.38	insomnia
1070	rs2435610	C	A	0.716821	0.000499152	0.00153876	0.64	insomnia
1071	rs1819812	T	G	0.881852	-0.000973898	0.00219278	0.66	insomnia
1072	rs12539819	T	C	0.901434	-0.0047543	0.00251352	0.061	insomnia
1073	rs12537781	C	T	0.738845	0.000611329	0.00157526	0.71	insomnia
1074	rs11766971	T	C	0.470204	0.00080298	0.00138259	0.56	insomnia
1075	rs79082720	G	C	0.915811	-0.00019718	0.00250664	0.89	insomnia
1076	rs62478070	G	T	0.948302	-0.00315695	0.00314004	0.35	insomnia
1077	rs10093869	G	A	0.659815	-0.000233275	0.00146757	0.88	insomnia
1078	rs1455639	G	A	0.161393	-0.00197888	0.00200227	0.3	insomnia
1079	rs7826267	T	G	0.0762095	0.0004465	0.00277349	0.89	insomnia
1080	rs35166120	C	G	0.167784	0.000589185	0.00186883	0.8	insomnia
1081	rs66714985	C	A	0.928039	-0.00281357	0.00269017	0.29	insomnia
1082	rs10091895	C	T	0.809667	0.000386166	0.00176233	0.83	insomnia
1083	rs4990837	A	G	0.145894	0.00243064	0.00195872	0.18	insomnia
1084	rs34402072	T	C	0.811245	-0.00067898	0.00178275	0.7	insomnia
1085	rs17067892	T	C	0.928844	-0.00327998	0.00269996	0.2	insomnia
1086	rs62481985	C	G	0.563615	0.000300142	0.00140458	0.89	insomnia
1087	rs34731438	G	T	0.793228	-0.00120149	0.00171951	0.42	insomnia
1088	rs1158100	A	G	0.374081	0.00109038	0.00143466	0.5	insomnia
1089	rs9657374	T	C	0.695192	-0.000323062	0.00150659	0.82	insomnia
1090	rs7832116	G	A	0.854228	0.000848171	0.00197906	0.65	insomnia
1091	rs7827125	T	C	0.713268	-0.00115343	0.00154682	0.48	insomnia
1092	rs75200530	G	T	0.949258	-0.00164055	0.00315814	0.55	insomnia
1093	rs2733072	A	G	0.563595	0.000495854	0.00141873	0.71	insomnia
1094	rs6994742	T	C	0.732776	0.00375924	0.00156204	0.014	insomnia
1095	rs2952251	A	G	0.260321	0.00588166	0.0015793	0.00019	insomnia
1096	rs17708276	G	A	0.861303	-0.00896092	0.00201581	7.1e-06	insomnia
1097	rs11990279	C	T	0.759588	-0.00312218	0.00162494	0.036	insomnia
1098	rs8191642	A	G	0.778526	-0.00285052	0.00168017	0.076	insomnia
1099	rs79585701	C	A	0.843897	0.00105728	0.00190395	0.54	insomnia
1100	rs78772518	C	A	0.947541	-0.00536945	0.00318209	0.11	insomnia
1101	rs12679709	G	C	0.715342	-0.000803369	0.00153393	0.6	insomnia
1102	rs74303178	C	T	0.706645	-0.00116728	0.00152276	0.41	insomnia
1103	rs13249325	G	T	0.6215	-0.00127394	0.001429	0.4	insomnia
1104	rs28718126	G	A	0.941255	0.00263513	0.00297197	0.37	insomnia
1105	rs2132128	A	G	0.868681	-0.0011612	0.00210213	0.57	insomnia
1106	rs11779863	A	G	0.782259	0.000577498	0.00169407	0.74	insomnia
1107	rs62503162	G	A	0.910672	-4.08e-05	0.0024466	0.97	insomnia
1108	rs823424	A	G	0.778488	0.00186919	0.00167498	0.28	insomnia
1109	rs2172426	C	T	0.439989	0.000383084	0.00140443	0.73	insomnia
1110	rs2683313	A	G	0.325486	-0.00131744	0.001479	0.42	insomnia
1111	rs10464997	A	G	0.865273	-0.00125817	0.00204694	0.54	insomnia
1112	rs4506202	A	G	0.537356	-0.00115357	0.00139614	0.42	insomnia
1113	rs57254474	A	G	0.759088	-2.07e-05	0.00162203	0.98	insomnia
1114	rs3758087	T	C	0.334277	-0.00220606	0.00146809	0.17	insomnia
1115	rs28418786	G	C	0.864276	0.00125392	0.00202288	0.5	insomnia
1116	rs2952020	G	A	0.277162	-0.0020592	0.00155475	0.18	insomnia
1117	rs2644627	G	C	0.55995	-0.00338623	0.00139483	0.02	insomnia
1118	rs35703006	T	G	0.793945	0.00293291	0.00171857	0.075	insomnia
1119	rs11776390	C	T	0.888387	0.000305435	0.00219887	0.86	insomnia
1120	rs6474512	A	C	0.462121	0.000831485	0.0014054	0.52	insomnia
1121	rs62504403	T	C	0.758158	-0.000412438	0.00161486	0.8	insomnia
1122	rs2730183	A	G	0.530359	-0.00494699	0.00138655	0.00029	insomnia
1123	rs1447205	G	C	0.394925	-0.00047668	0.00141905	0.83	insomnia
1124	rs3812426	G	A	0.231177	-0.00414519	0.00164294	0.0088	insomnia
1125	rs13258851	G	A	0.898172	-0.00304159	0.00229415	0.22	insomnia
1126	rs7341608	C	T	0.815154	-0.00114567	0.00178256	0.53	insomnia
1127	rs2317372	C	T	0.424612	0.000578993	0.00140393	0.73	insomnia
1128	rs72647048	C	T	0.883036	-0.00292787	0.00215463	0.17	insomnia
1129	rs55744759	G	A	0.882982	-0.00286588	0.00215572	0.18	insomnia
1130	rs72647089	G	T	0.902349	-0.00505493	0.00233615	0.026	insomnia
1131	rs7015093	A	G	0.780761	-0.00111275	0.00167808	0.53	insomnia
1132	rs4738679	G	A	0.333184	-3.72e-05	0.00146938	0.94	insomnia
1133	rs10108398	A	G	0.720746	0.000484283	0.00155575	0.73	insomnia
1134	rs870002	C	T	0.51053	-0.00225832	0.00139705	0.1	insomnia
1135	rs80083040	G	T	0.94554	-0.00417187	0.00304084	0.21	insomnia
1136	rs768253	G	T	0.609989	-0.00172361	0.00141806	0.28	insomnia
1137	rs74553962	G	T	0.932818	-0.000961612	0.00284075	0.87	insomnia
1138	rs10093275	C	T	0.292328	-0.00035045	0.00152376	0.8	insomnia
1139	rs12675596	T	G	0.756239	0.000918726	0.00161382	0.63	insomnia
1140	rs62531359	G	T	0.861744	-0.00215244	0.00200831	0.29	insomnia
1141	rs2599390	A	G	0.808083	0.00184465	0.00175408	0.27	insomnia
1142	rs12056802	G	C	0.912546	-0.00287673	0.00244435	0.26	insomnia
1143	rs77034621	G	T	0.945202	-0.00370545	0.00303194	0.21	insomnia
1144	rs11992182	C	A	0.727847	-0.00130839	0.0015605	0.38	insomnia
1145	rs4452755	C	A	0.721765	-0.00340239	0.00155057	0.029	insomnia
1146	rs28540839	C	A	0.512298	0.000477536	0.00138513	0.84	insomnia
1147	rs74757828	T	A	0.932665	-0.00694475	0.00275863	0.013	insomnia
1148	rs60178956	A	G	0.735617	0.00017269	0.00158642	0.83	insomnia
1149	rs11994308	T	C	0.936772	0.003752	0.0028686	0.18	insomnia
1150	rs16894137	T	C	0.864561	0.00116698	0.00202311	0.58	insomnia
1151	rs2447496	G	A	0.258144	0.00199762	0.00162112	0.22	insomnia
1152	rs1264476	T	G	0.209702	-0.00161551	0.00170861	0.35	insomnia
1153	rs76181748	T	C	0.859234	-0.000404133	0.00199714	0.91	insomnia
1154	rs2853179	C	T	0.237305	-0.00185986	0.00164807	0.26	insomnia
1155	rs72676854	C	T	0.929922	-0.000721856	0.00282432	0.82	insomnia
1156	rs56386628	T	C	0.799912	-0.001619	0.00173768	0.33	insomnia
1157	rs10098492	C	T	0.910741	0.00097252	0.00243287	0.69	insomnia
1158	rs16884680	T	G	0.906783	-0.0039166	0.00238432	0.11	insomnia
1159	rs35055552	C	T	0.897336	0.0021514	0.00234755	0.32	insomnia
1160	rs6469506	A	T	0.607846	0.00669344	0.00141575	2.5e-06	insomnia
1161	rs6993398	A	G	0.858731	-0.00166986	0.00198825	0.4	insomnia
1162	rs2136103	C	T	0.675819	0.00516629	0.001477	0.00049	insomnia
1163	rs10093861	A	G	0.506295	0.0012344	0.00138288	0.37	insomnia
1164	rs10108780	G	A	0.707086	0.00324392	0.00152608	0.032	insomnia
1165	rs113593397	G	A	0.913368	-0.0012178	0.00248305	0.61	insomnia
1166	rs118104867	T	C	0.94979	0.0047574	0.00317093	0.12	insomnia
1167	rs13279148	A	G	0.843405	-0.0035726	0.00190516	0.067	insomnia
1168	rs7823228	G	C	0.20918	0.000482789	0.00171945	0.79	insomnia
1169	rs116151565	G	A	0.918071	-0.00240389	0.00254291	0.35	insomnia
1170	rs2909242	C	A	0.354264	0.000881306	0.0014565	0.5	insomnia
1171	rs2791343	C	T	0.671028	0.00124518	0.00147453	0.4	insomnia
1172	rs56250014	T	A	0.902879	0.00278164	0.00234377	0.23	insomnia
1173	rs7001029	T	C	0.903534	0.00201536	0.00238052	0.4	insomnia
1174	rs7832304	G	T	0.880618	0.00117109	0.00214392	0.55	insomnia
1175	rs2166943	A	C	0.422283	0.000814212	0.00140372	0.61	insomnia
1176	rs1962916	A	G	0.401079	-9.03e-05	0.00141138	0.96	insomnia
1177	rs11166701	A	G	0.49165	0.000164442	0.00138833	0.91	insomnia
1178	rs4263802	G	A	0.398975	0.000174174	0.00141298	0.98	insomnia
1179	rs34187114	A	C	0.843381	0.00022098	0.00190875	0.96	insomnia
1180	rs7000472	A	G	0.400494	-0.00217308	0.00142261	0.1	insomnia
1181	rs10090365	A	G	0.543454	0.00121781	0.00139001	0.35	insomnia
1182	rs872501	A	G	0.886583	0.00282278	0.00294781	0.43	insomnia
1183	rs2450745	C	A	0.910619	0.00128019	0.00241832	0.6	insomnia
1184	rs35909684	C	A	0.91166	0.00100288	0.00243506	0.69	insomnia
1185	rs11783695	T	G	0.865723	0.000678009	0.00202786	0.75	insomnia
1186	rs6474958	A	G	0.416459	0.000316789	0.00140525	0.84	insomnia
1187	rs16934185	G	A	0.910234	0.00252932	0.00241494	0.32	insomnia
1188	rs7860714	A	G	0.370139	-0.000443043	0.00147988	0.72	insomnia
1189	rs60884758	T	C	0.826021	-0.00151524	0.00183815	0.44	insomnia
1190	rs10119172	G	C	0.836172	-0.00218912	0.00187881	0.27	insomnia
1191	rs606117	A	G	0.310331	0.00281148	0.0015059	0.073	insomnia
1192	rs56199908	C	T	0.940511	0.0024183	0.00301414	0.44	insomnia
1193	rs10123122	C	G	0.945509	-0.00669906	0.00305341	0.025	insomnia
1194	rs1571225	C	T	0.137097	-0.00210013	0.00200846	0.31	insomnia
1195	rs62568866	A	T	0.889853	0.0010582	0.00221934	0.63	insomnia
1196	rs10815577	G	C	0.606142	0.00379583	0.0014182	0.0073	insomnia
1197	rs10976229	G	T	0.865909	0.00136741	0.00203014	0.49	insomnia
1198	rs112893842	C	T	0.873426	0.00470337	0.00209966	0.028	insomnia
1199	rs117452796	G	A	0.947478	-0.00188314	0.00310594	0.55	insomnia
1200	rs10809135	T	C	0.515293	-0.00182461	0.00138272	0.17	insomnia
1201	rs3900776	A	G	0.929601	0.00121221	0.00270913	0.67	insomnia
1202	rs12336782	C	T	0.899842	0.00331949	0.00237709	0.19	insomnia
1203	rs10810043	A	G	0.375444	-0.00314069	0.00142825	0.023	insomnia
1204	rs1689282	C	A	0.666367	-0.000275278	0.00147253	0.88	insomnia
1205	rs62532512	C	A	0.463689	0.000798084	0.00140135	0.57	insomnia
1206	rs56105232	A	G	0.939763	0.00199279	0.00294119	0.53	insomnia
1207	rs573933	C	T	0.909474	0.00157802	0.00241596	0.48	insomnia
1208	rs11787651	G	A	0.929969	0.00218809	0.00273107	0.41	insomnia
1209	rs112381107	T	C	0.950321	0.00380787	0.00319855	0.22	insomnia
1210	rs72706624	T	G	0.899598	-0.00625094	0.00233938	0.011	insomnia
1211	rs12377846	A	C	0.951631	0.00428657	0.00322808	0.18	insomnia
1212	rs10121347	G	C	0.92087	-0.000719509	0.00256875	0.79	insomnia
1213	rs12002250	C	A	0.943598	-0.00213633	0.00302156	0.5	insomnia
1214	rs10964441	A	G	0.947365	-0.00463534	0.00309208	0.11	insomnia
1215	rs16938435	C	T	0.924883	-0.00392085	0.0026373	0.13	insomnia
1216	rs72691585	A	C	0.946377	-0.0036396	0.0030807	0.29	insomnia
1217	rs10965428	A	C	0.920505	-0.00504584	0.00256188	0.05	insomnia
1218	rs113884518	C	T	0.942611	0.00755962	0.00299301	0.012	insomnia
1219	rs76680460	A	G	0.944019	-0.00559808	0.0031231	0.077	insomnia
1220	rs2482516	T	C	0.794618	0.000572888	0.00172437	0.74	insomnia
1221	rs10738747	G	A	0.488635	0.00222224	0.00138933	0.099	insomnia
1222	rs10967781	A	C	0.6603	0.000305932	0.00146015	0.86	insomnia
1223	rs113893692	T	C	0.881865	-0.00229024	0.00215604	0.29	insomnia
1224	rs1928659	C	T	0.748847	0.00118558	0.00161472	0.52	insomnia
1225	rs7019909	C	T	0.896249	-0.000710932	0.00226521	0.73	insomnia
1226	rs11787826	A	C	0.543262	-0.000339647	0.00138685	0.86	insomnia
1227	rs12380890	A	G	0.424269	0.000920169	0.00140052	0.59	insomnia
1228	rs11139361	T	C	0.368888	-0.00103081	0.00143641	0.46	insomnia
1229	rs113048721	G	C	0.751884	0.00107712	0.0016108	0.47	insomnia
1230	rs2889192	G	T	0.229078	-0.00156693	0.0016488	0.35	insomnia
1231	rs1272208	G	T	0.238808	0.00109071	0.00164113	0.5	insomnia
1232	rs10781340	G	A	0.169005	-0.000750321	0.00184395	0.65	insomnia
1233	rs602075	A	G	0.2624	0.00105109	0.0015764	0.44	insomnia
1234	rs55707116	A	C	0.899421	0.00268095	0.00231698	0.29	insomnia
1235	rs17791387	G	A	0.819446	-0.00160558	0.00180316	0.35	insomnia
1236	rs112135816	G	T	0.87924	0.0050351	0.00214313	0.022	insomnia
1237	rs892686	G	A	0.52485	0.000680401	0.0013952	0.68	insomnia
1238	rs72747231	G	C	0.941876	-0.00352381	0.00295983	0.29	insomnia
1239	rs2153460	T	A	0.811294	-0.00462695	0.00176926	0.0089	insomnia
1240	rs10217435	T	C	0.93595	-0.000547994	0.00281325	0.79	insomnia
1241	rs736744	C	T	0.394868	0.00314151	0.00141517	0.02	insomnia
1242	rs11140959	G	A	0.963207	0.000983887	0.00370103	0.69	insomnia
1243	rs4596722	A	G	0.484754	-0.00150892	0.00138636	0.29	insomnia
1244	rs11141494	A	G	0.768291	0.0023934	0.00168427	0.15	insomnia
1245	rs622418	G	A	0.503804	-0.00305673	0.0013885	0.028	insomnia
1246	rs62547233	G	A	0.714787	0.00480668	0.00153115	0.0017	insomnia
1247	rs12346653	T	C	0.75788	0.000378091	0.001623	0.87	insomnia
1248	rs540220	T	C	0.0781334	-0.00208931	0.0025846	0.44	insomnia
1249	rs10448310	G	A	0.564642	0.00110917	0.00139413	0.42	insomnia
1250	rs7860510	C	G	0.89286	0.000687088	0.00225327	0.78	insomnia
1251	rs140912403	T	C	0.939492	-0.00645895	0.00291796	0.024	insomnia
1252	rs77910827	T	C	0.899922	0.00172191	0.00231674	0.45	insomnia
1253	rs35524804	C	T	0.751474	0.0012505	0.00161232	0.47	insomnia
1254	rs35778461	T	C	0.806071	0.00133476	0.00175522	0.39	insomnia
1255	rs28564647	G	T	0.80034	0.00114954	0.00174571	0.53	insomnia
1256	rs9299345	C	T	0.867239	-0.00124243	0.00204466	0.53	insomnia
1257	rs7033353	T	G	0.399215	0.00152366	0.00140931	0.26	insomnia
1258	rs320161	A	G	0.262891	-0.00207172	0.0015726	0.2	insomnia
1259	rs4541991	C	T	0.78019	0.00150199	0.00169065	0.38	insomnia
1260	rs78909003	C	T	0.947457	-0.000621967	0.00309141	0.87	insomnia
1261	rs62583469	A	T	0.798519	0.00108389	0.00172371	0.51	insomnia
1262	rs2933324	A	G	0.278839	-0.000849621	0.00154473	0.52	insomnia
1263	rs10512344	G	C	0.958248	-0.00207536	0.00346055	0.55	insomnia
1264	rs12555298	A	G	0.81644	0.000183161	0.00179071	0.97	insomnia
1265	rs62570196	T	C	0.918804	-0.0021731	0.00257017	0.45	insomnia
1266	rs62576416	C	T	0.597802	-0.00227472	0.0014197	0.12	insomnia
1267	rs2900503	G	T	0.157809	-0.00116211	0.00190532	0.59	insomnia
1268	rs495004	G	C	0.800616	-0.000205781	0.0017315	0.88	insomnia
1269	rs113147300	G	A	0.853081	-0.00190673	0.00197991	0.38	insomnia
1270	rs10759623	T	C	0.822305	0.00386062	0.00180612	0.029	insomnia
1271	rs4129395	A	G	0.560345	0.000994032	0.00139433	0.46	insomnia
1272	rs114184530	C	T	0.952764	0.000725041	0.00326713	0.83	insomnia
1273	rs7853673	G	A	0.490152	-0.000442533	0.00139167	0.78	insomnia
1274	rs12554342	C	G	0.700126	0.000304905	0.0015113	0.85	insomnia
1275	rs13291169	G	C	0.845646	-0.000632587	0.00193546	0.8	insomnia
1276	rs7034891	C	G	0.554852	-0.000250728	0.00139369	0.79	insomnia
1277	rs16934069	C	T	0.795822	-0.000912553	0.00173611	0.68	insomnia
1278	rs1221147	T	A	0.127877	0.0050518	0.00208034	0.016	insomnia
1279	rs1331592	C	G	0.224961	0.00131586	0.00165768	0.4	insomnia
1280	rs61249479	C	A	0.913199	-0.00263398	0.00245483	0.32	insomnia
1281	rs59427698	G	A	0.748571	-0.00189094	0.00161746	0.25	insomnia
1282	rs2039204	T	A	0.486705	-0.0015585	0.00138417	0.2	insomnia
1283	rs1999224	T	G	0.904062	-0.000794225	0.00234938	0.67	insomnia
1284	rs2229917	G	A	0.936562	-0.00561309	0.00283574	0.045	insomnia
1285	rs79086868	C	T	0.875102	-0.00354573	0.00212153	0.12	insomnia
1286	rs11243416	C	T	0.900006	0.00651507	0.00233643	0.0046	insomnia
1287	rs3124783	A	G	0.14221	0.00183494	0.00198727	0.32	insomnia
1288	rs682403	G	A	0.503672	-0.00160716	0.00138401	0.21	insomnia
1289	rs592299	C	T	0.53152	0.000493607	0.00139079	0.74	insomnia
1290	rs592514	A	T	0.874672	0.000267828	0.00209267	0.89	insomnia
1291	rs62575403	T	C	0.951629	-0.000797551	0.00320735	0.85	insomnia
1292	rs3025411	G	A	0.914357	-0.00126404	0.00258617	0.64	insomnia
1293	rs2428106	G	C	0.554358	-0.000851363	0.00140227	0.54	insomnia
1294	rs739451	T	C	0.798597	-0.00262541	0.00172742	0.13	insomnia
1295	rs12341505	A	G	0.859706	-0.00214429	0.00199302	0.3	insomnia
1296	rs58681734	G	A	0.854834	0.00359516	0.00199252	0.077	insomnia
1297	rs12684609	C	T	0.807006	0.000151909	0.00176985	0.87	insomnia
1298	rs62573205	A	G	0.802137	0.000804521	0.00174167	0.57	insomnia
1299	rs10858364	T	G	0.732895	0.00269199	0.0016877	0.12	insomnia
1300	rs12251396	G	A	0.817953	0.000391001	0.00180567	0.85	insomnia
1301	rs4880783	G	T	0.223479	0.000287051	0.00166515	0.93	insomnia
1302	rs11250875	C	T	0.796183	-0.000189644	0.00172105	0.92	insomnia
1303	rs12358808	T	G	0.792516	0.000890175	0.00172456	0.64	insomnia
1304	rs11251024	A	G	0.659402	0.00202657	0.0014637	0.17	insomnia
1305	rs10444197	G	A	0.670939	-0.00152978	0.00147798	0.33	insomnia
1306	rs12781711	T	C	0.65481	-0.000577515	0.00145584	0.76	insomnia
1307	rs4278423	C	T	0.878146	-0.00616687	0.00212481	0.0044	insomnia
1308	rs515984	T	C	0.164903	0.0022759	0.00187984	0.25	insomnia
1309	rs60603763	G	C	0.943648	0.00279116	0.00301167	0.33	insomnia
1310	rs72776570	A	C	0.905615	-0.00311105	0.00237788	0.22	insomnia
1311	rs75764681	C	T	0.948157	0.00197223	0.00342173	0.56	insomnia
1312	rs10904297	G	A	0.965687	-0.000649738	0.00379517	0.94	insomnia
1313	rs4146653	A	G	0.819378	-0.00135559	0.00181847	0.44	insomnia
1314	rs4242783	G	A	0.260563	-0.00112506	0.00157962	0.49	insomnia
1315	rs11252894	C	A	0.807817	0.00307056	0.00175323	0.083	insomnia
1316	rs9423647	A	G	0.495073	-0.000231606	0.0013884	0.89	insomnia
1317	rs7898585	T	C	0.10216	0.000234694	0.00228748	0.88	insomnia
1318	rs11257188	C	A	0.932024	-0.000864558	0.00289412	0.76	insomnia
1319	rs11597105	G	A	0.860914	0.00217928	0.00200286	0.27	insomnia
1320	rs10904722	T	C	0.681733	0.000493477	0.00148945	0.72	insomnia
1321	rs7076829	A	T	0.574072	0.00361784	0.00142259	0.013	insomnia
1322	rs71481756	G	T	0.909118	-0.00400479	0.00239811	0.086	insomnia
1323	rs11597285	T	G	0.566099	-0.000947179	0.00139441	0.52	insomnia
1324	rs61841040	T	G	0.847229	0.000517308	0.00192589	0.81	insomnia
1325	rs17148768	A	G	0.808779	0.00429849	0.00177008	0.014	insomnia
1326	rs3995795	T	C	0.675618	-0.000447302	0.00150486	0.81	insomnia
1327	rs11599763	T	C	0.37731	-0.000216832	0.00142525	0.85	insomnia
1328	rs12261792	G	T	0.809516	0.000543514	0.00176065	0.76	insomnia
1329	rs2104588	T	C	0.108028	0.00397495	0.00222141	0.075	insomnia
1330	rs2724813	A	G	0.176652	-0.00339224	0.0018177	0.055	insomnia
1331	rs2482038	A	C	0.568043	-0.000949756	0.0013928	0.54	insomnia
1332	rs11258178	G	A	0.628851	0.000575774	0.00143392	0.67	insomnia
1333	rs72771021	T	C	0.953832	-0.00557889	0.00335219	0.092	insomnia
1334	rs72776675	C	T	0.817068	-0.00129132	0.00181951	0.44	insomnia
1335	rs77540684	G	T	0.944828	-0.00101876	0.00304771	0.81	insomnia
1336	rs4750583	A	G	0.203551	0.00197049	0.00174597	0.25	insomnia
1337	rs946513	C	T	0.063235	-0.00197405	0.00297943	0.57	insomnia
1338	rs4748237	C	G	0.551956	-8.43e-05	0.00139566	0.92	insomnia
1339	rs61841503	A	G	0.829773	-0.00430916	0.00184436	0.019	insomnia
1340	rs16918863	C	A	0.938783	0.00309604	0.00287951	0.24	insomnia
1341	rs7923280	A	T	0.379321	-0.00136808	0.00142877	0.34	insomnia
1342	rs142855850	G	A	0.893265	-0.00121594	0.00229149	0.64	insomnia
1343	rs2913110	C	T	0.41425	0.000985033	0.00140704	0.49	insomnia
1344	rs4747450	A	C	0.733442	-0.00196965	0.0015711	0.22	insomnia
1345	rs7916711	G	A	0.942945	-0.000213647	0.00298179	0.96	insomnia
1346	rs2047242	G	A	0.670294	0.000627733	0.00147796	0.66	insomnia
1347	rs806808	T	C	0.48477	0.000308644	0.00138423	0.81	insomnia
1348	rs10827477	G	A	0.678522	0.000252441	0.00148466	0.86	insomnia
1349	rs16936671	T	C	0.869869	0.00111343	0.00205921	0.57	insomnia
1350	rs11146701	G	A	0.555855	0.00180102	0.00140687	0.21	insomnia
1351	rs36111799	T	C	0.548466	0.00188425	0.00140591	0.19	insomnia
1352	rs2795528	A	G	0.94255	-0.00116541	0.00295457	0.68	insomnia
1353	rs10899911	G	A	0.717933	0.00212271	0.0015413	0.16	insomnia
1354	rs1254846	G	A	0.0727732	-0.00114245	0.00268566	0.7	insomnia
1355	rs112102233	G	A	0.954216	-0.00877828	0.00337495	0.01	insomnia
1356	rs2234691	T	C	0.117912	-0.00351225	0.00216448	0.11	insomnia
1357	rs60995569	G	T	0.91813	0.00226508	0.00253175	0.36	insomnia
1358	rs11006576	G	A	0.511019	0.000904131	0.00139682	0.53	insomnia
1359	rs7073658	T	G	0.392752	4.23e-05	0.00141925	0.97	insomnia
1360	rs2893871	A	G	0.845841	0.00281393	0.00193696	0.16	insomnia
1361	rs3999074	T	G	0.586604	0.00186787	0.001402	0.17	insomnia
1362	rs719099	G	A	0.879525	0.000403656	0.00213208	0.92	insomnia
1363	rs10995816	G	C	0.902985	-0.00400306	0.00234592	0.086	insomnia
1364	rs4344384	G	T	0.478547	0.00207538	0.00139081	0.14	insomnia
1365	rs117092367	T	A	0.921694	0.00142216	0.0025861	0.58	insomnia
1366	rs55910161	T	C	0.839996	-0.00166347	0.00192489	0.41	insomnia
1367	rs10762312	G	A	0.251699	0.00234536	0.00159341	0.16	insomnia
1368	rs72814525	G	A	0.683738	-0.000407729	0.00149335	0.8	insomnia
1369	rs7083431	C	A	0.646551	0.000442596	0.00145373	0.89	insomnia
1370	rs15256	T	C	0.905207	0.00139622	0.0023666	0.58	insomnia
1371	rs11001941	A	G	0.933333	-0.000141704	0.00279788	0.96	insomnia
1372	rs1649999	G	A	0.882392	-0.00338338	0.00217063	0.1	insomnia
1373	rs386526	C	G	0.472976	-0.00132801	0.00136424	0.34	insomnia
1374	rs265534	G	T	0.562372	-0.000598606	0.00140062	0.58	insomnia
1375	rs11192447	G	A	0.938039	-0.00713206	0.00288562	0.017	insomnia
1376	rs2644213	G	A	0.233859	-0.00157274	0.00163625	0.37	insomnia
1377	rs112617308	C	T	0.900944	-0.000851996	0.0023202	0.71	insomnia
1378	rs76022354	T	C	0.953966	0.000460896	0.00335488	0.92	insomnia
1379	rs7077363	A	G	0.838099	0.00181231	0.0018771	0.33	insomnia
1380	rs11818408	A	G	0.541201	0.000542914	0.00139931	0.7	insomnia
1381	rs7911787	T	G	0.947176	0.0023917	0.00309865	0.42	insomnia
1382	rs118170811	G	A	0.944831	0.00248352	0.00303317	0.43	insomnia
1383	rs11591622	G	T	0.755199	0.00208191	0.00161226	0.21	insomnia
1384	rs3127230	T	C	0.671263	0.00258348	0.0014733	0.093	insomnia
1385	rs17291611	G	A	0.822203	0.00330429	0.001818	0.06	insomnia
1386	rs12257723	C	A	0.72125	0.00231436	0.00154236	0.12	insomnia
1387	rs2025938	A	G	0.916829	-0.000518553	0.00251043	0.85	insomnia
1388	rs1334944	C	T	0.668483	0.00127399	0.00147051	0.42	insomnia
1389	rs11195523	A	C	0.225475	0.000608625	0.00165385	0.65	insomnia
1390	rs11591293	T	G	0.607945	0.00120222	0.00141497	0.38	insomnia
1391	rs7098347	A	G	0.607339	0.000931575	0.00141711	0.5	insomnia
1392	rs10885477	C	T	0.936228	-0.00356425	0.00282782	0.22	insomnia
1393	rs4463806	T	C	0.231183	0.000298537	0.00164079	0.86	insomnia
1394	rs4385846	G	T	0.232902	0.000896508	0.00163531	0.59	insomnia
1395	rs75453768	T	G	0.907019	0.0015928	0.00245507	0.58	insomnia
1396	rs2804244	A	G	0.468105	-0.00288643	0.0013873	0.03	insomnia
1397	rs2532663	G	A	0.0638165	0.00113443	0.00290959	0.72	insomnia
1398	rs853612	G	A	0.597016	0.00119954	0.00141182	0.38	insomnia
1399	rs3303	C	T	0.915401	0.00289966	0.00248176	0.25	insomnia
1400	rs10787984	C	G	0.81252	0.00154337	0.00177474	0.34	insomnia
1401	rs7898615	G	T	0.874256	-0.00267224	0.00208697	0.18	insomnia
1402	rs11199734	T	A	0.783257	0.000138071	0.00170084	0.93	insomnia
1403	rs12415649	C	G	0.75663	-0.000785069	0.00161612	0.6	insomnia
1404	rs17105491	C	G	0.936982	0.000427517	0.00286816	0.81	insomnia
1405	rs7069626	C	T	0.599112	0.000563073	0.00141467	0.68	insomnia
1406	rs2114677	T	C	0.944294	0.00315787	0.0030221	0.26	insomnia
1407	rs28568391	G	A	0.571351	-0.000320298	0.00140121	0.84	insomnia
1408	rs2491158	G	A	0.182905	0.000830173	0.00178529	0.65	insomnia
1409	rs1515761	T	C	0.14152	-0.000137646	0.00198943	0.91	insomnia
1410	rs78521377	T	C	0.950156	-0.00148796	0.00317411	0.68	insomnia
1411	rs4962426	G	T	0.217286	0.000675194	0.00167553	0.72	insomnia
1412	rs55921101	T	A	0.788534	-0.00133917	0.00169727	0.42	insomnia
1413	rs7915461	T	C	0.0599011	0.00966966	0.00289561	0.00072	insomnia
1414	rs2290844	T	C	0.923485	0.0024891	0.0026032	0.39	insomnia
1415	rs116969552	G	A	0.951957	0.00126954	0.00324143	0.64	insomnia
1416	rs61875484	G	C	0.903623	0.000962519	0.00237246	0.72	insomnia
1417	rs72836424	T	C	0.912066	-0.00181149	0.00245629	0.47	insomnia
1418	rs150600492	C	A	0.927556	0.00214927	0.00268404	0.4	insomnia
1419	rs35890118	G	A	0.720471	-0.000600111	0.0015453	0.69	insomnia
1420	rs80149660	T	C	0.939687	0.000431743	0.00289656	0.84	insomnia
1421	rs2032031	A	G	0.491065	0.000344931	0.00139321	0.75	insomnia
1422	rs79929882	G	A	0.853436	0.000445056	0.00196382	0.81	insomnia
1423	rs10829821	C	T	0.898237	0.00194884	0.00228919	0.39	insomnia
1424	rs2918132	C	T	0.358035	-0.00038946	0.00144327	0.81	insomnia
1425	rs10781552	T	C	0.693176	-0.00137952	0.0015029	0.35	insomnia
1426	rs138437711	G	A	0.832069	-0.00211206	0.00185194	0.24	insomnia
1427	rs2998141	T	C	0.20493	-0.00333805	0.00172535	0.049	insomnia
1428	rs11597218	C	T	0.574743	3.59e-05	0.0013971	0.98	insomnia
1429	rs1046175	C	G	0.118295	0.00231495	0.00213512	0.32	insomnia
1430	rs11246212	T	C	0.126685	-0.000284197	0.00207438	0.88	insomnia
1431	rs72850165	C	T	0.889508	-0.000749262	0.00222091	0.74	insomnia
1432	rs10794359	T	C	0.461962	0.00260545	0.001416	0.065	insomnia
1433	rs61265175	C	G	0.790219	0.00116827	0.00170265	0.52	insomnia
1434	rs111229068	T	A	0.926882	-0.00180316	0.00268565	0.51	insomnia
1435	rs367480	G	A	0.418883	-0.00300144	0.00140488	0.03	insomnia
1436	rs55807413	G	A	0.872756	0.00154733	0.00208712	0.45	insomnia
1437	rs35035870	C	T	0.954541	-0.00205146	0.00331208	0.54	insomnia
1438	rs12362320	C	G	0.642531	0.00237966	0.00144795	0.1	insomnia
1439	rs11030569	T	A	0.92561	-0.00109401	0.00270134	0.69	insomnia
1440	rs16918425	T	A	0.92733	-0.000859652	0.00270151	0.77	insomnia
1441	rs4758231	G	T	0.312913	0.000832175	0.00149392	0.58	insomnia
1442	rs2884897	G	A	0.953874	0.00356698	0.00330002	0.29	insomnia
1443	rs12797734	C	T	0.754782	0.000382358	0.00160727	0.81	insomnia
1444	rs3752849	A	G	0.961444	-0.00467476	0.00360265	0.2	insomnia
1445	rs1883097	T	C	0.941267	0.000318527	0.00295347	0.93	insomnia
1446	rs56349194	G	A	0.829916	0.00172936	0.00184056	0.31	insomnia
1447	rs4396289	T	C	0.830101	0.00169746	0.00184176	0.32	insomnia
1448	rs10840326	G	C	0.543008	5.82e-05	0.00139306	0.96	insomnia
1449	rs1035691	A	G	0.354905	-0.00134163	0.0014454	0.39	insomnia
1450	rs517089	A	T	0.814998	-0.00137213	0.00178608	0.41	insomnia
1451	rs117748144	C	T	0.944923	-0.000198959	0.00305314	0.92	insomnia
1452	rs16910295	C	T	0.927567	-0.000415273	0.00270364	0.84	insomnia
1453	rs75140805	G	T	0.864554	-0.000225787	0.00210395	0.91	insomnia
1454	rs10831953	A	G	0.645571	-0.000813838	0.00144853	0.56	insomnia
1455	rs11022995	G	A	0.468406	-9.14e-06	0.00138666	0.98	insomnia
1456	rs7123615	G	C	0.791225	-0.00120322	0.00170575	0.54	insomnia
1457	rs7129639	C	A	0.374504	0.00103632	0.0014324	0.47	insomnia
1458	rs10832801	C	A	0.714459	-0.000270301	0.00156258	0.85	insomnia
1459	rs1867876	C	T	0.716446	0.00142379	0.00153427	0.42	insomnia
1460	rs10741777	C	T	0.761065	0.000843852	0.00162804	0.6	insomnia
1461	rs16937247	C	G	0.877901	0.000314176	0.00212088	0.87	insomnia
1462	rs58405430	T	G	0.894724	-0.00150634	0.00224901	0.47	insomnia
1463	rs74776516	G	T	0.921781	0.00296498	0.00260147	0.28	insomnia
1464	rs11026530	C	T	0.883355	0.000206068	0.00215379	0.93	insomnia
1465	rs11027642	T	C	0.877082	-0.0016454	0.0021059	0.41	insomnia
1466	rs4923324	A	G	0.761821	-0.00199429	0.00162152	0.19	insomnia
1467	rs12417956	G	C	0.761711	0.00485503	0.00162533	0.0026	insomnia
1468	rs12288512	G	A	0.793164	0.00550621	0.00170806	0.0012	insomnia
1469	rs182318	A	G	0.920024	0.00179843	0.00254891	0.52	insomnia
1470	rs17379710	C	T	0.557211	-0.00203969	0.00139613	0.15	insomnia
1471	rs2901723	C	A	0.511185	-0.00124226	0.00138542	0.41	insomnia
1472	rs11034576	G	A	0.925894	-0.000532151	0.00264365	0.78	insomnia
1473	rs79263163	C	A	0.833383	0.00238982	0.00185856	0.19	insomnia
1474	rs77193512	G	A	0.812364	0.000162132	0.00177438	0.92	insomnia
1475	rs4756632	T	G	0.924259	-0.000326911	0.00261673	0.93	insomnia
1476	rs2939766	G	A	0.629287	0.000992093	0.00143923	0.45	insomnia
1477	rs11607472	G	A	0.888324	-0.0016955	0.00220356	0.51	insomnia
1478	rs2013594	T	C	0.327939	-0.00218599	0.00148496	0.13	insomnia
1479	rs34066017	G	A	0.733275	-0.0014446	0.00157831	0.41	insomnia
1480	rs10769159	G	C	0.505233	0.000342753	0.00138403	0.82	insomnia
1481	rs61884471	A	G	0.925619	0.000951361	0.00265368	0.78	insomnia
1482	rs72901605	C	T	0.808375	-0.00226895	0.0017647	0.2	insomnia
1483	rs2704155	A	C	0.0358782	0.000209606	0.0037388	0.98	insomnia
1484	rs11228830	G	A	0.92942	-0.00276466	0.00271146	0.31	insomnia
1485	rs10501370	T	C	0.953128	0.00377834	0.00330527	0.25	insomnia
1486	rs3017103	A	G	0.182886	0.00112243	0.00180183	0.54	insomnia
1487	rs7935794	G	C	0.935768	0.00221208	0.00284887	0.41	insomnia
1488	rs12419854	A	T	0.86733	0.000582972	0.00205651	0.74	insomnia
1489	rs4945008	A	G	0.217783	-0.00128458	0.00167933	0.43	insomnia
1490	rs10751237	C	A	0.578798	-0.00162092	0.0014192	0.28	insomnia
1491	rs10793103	C	T	0.310946	-0.000187053	0.00149905	0.88	insomnia
1492	rs11236216	C	T	0.658318	0.00265179	0.00146806	0.084	insomnia
1493	rs921383	A	G	0.450161	-0.00372941	0.00139626	0.007	insomnia
1494	rs901099	G	T	0.688611	-0.000869621	0.00151112	0.58	insomnia
1495	rs61883564	G	A	0.865257	0.00048819	0.00203792	0.8	insomnia
1496	rs2187447	C	A	0.930681	-0.000862289	0.00275322	0.83	insomnia
1497	rs72948274	C	A	0.942195	0.000712742	0.00295987	0.83	insomnia
1498	rs6591893	G	A	0.312855	0.000990519	0.0014961	0.46	insomnia
1499	rs663262	T	C	0.05255	-0.00198719	0.00308975	0.45	insomnia
1500	rs7120052	C	A	0.825625	-0.00377235	0.00182369	0.041	insomnia
1501	rs10898797	T	C	0.845912	-0.000333271	0.00191885	0.79	insomnia
1502	rs682885	A	G	0.404136	0.00151763	0.0014142	0.28	insomnia
1503	rs594561	C	T	0.439637	0.00369614	0.00139211	0.0084	insomnia
1504	rs11018566	G	A	0.956615	0.00119829	0.0034032	0.73	insomnia
1505	rs11018665	T	A	0.644237	0.00319643	0.00144781	0.025	insomnia
1506	rs11606187	G	A	0.902631	0.00061586	0.00234928	0.84	insomnia
1507	rs4753063	G	A	0.448367	0.00128981	0.00139426	0.33	insomnia
1508	rs12226153	G	A	0.940705	-0.00103583	0.00294054	0.81	insomnia
1509	rs7119679	A	G	0.855491	0.000301884	0.0019775	0.99	insomnia
1510	rs1939881	A	G	0.939584	-0.00504391	0.00292397	0.085	insomnia
1511	rs2155352	G	A	0.78332	0.000233292	0.00168511	0.88	insomnia
1512	rs11604400	T	C	0.885507	9.32e-05	0.00218712	0.93	insomnia
1513	rs10892089	G	C	0.817861	-0.00167719	0.00180802	0.36	insomnia
1514	rs11221428	C	T	0.828341	-0.00234547	0.0018353	0.23	insomnia
1515	rs7113155	G	C	0.439698	0.00195357	0.00139319	0.14	insomnia
1516	rs1784446	G	A	0.425449	-0.000478852	0.00139957	0.76	insomnia
1517	rs143662916	T	C	0.940435	0.00153003	0.00297493	0.59	insomnia
1518	rs10502061	G	A	0.917519	0.00318275	0.0025284	0.22	insomnia
1519	rs10890671	T	C	0.485444	-0.00315433	0.00138359	0.02	insomnia
1520	rs78169027	G	A	0.901732	-0.00180901	0.00238494	0.38	insomnia
1521	rs607327	C	T	0.369453	0.00251187	0.00143017	0.095	insomnia
1522	rs116974815	A	C	0.942531	0.00182223	0.00297631	0.56	insomnia
1523	rs949341	G	A	0.342855	0.00107015	0.00146573	0.42	insomnia
1524	rs7117576	G	A	0.879434	-0.000937457	0.00212727	0.67	insomnia
1525	rs145020347	G	A	0.881494	0.000212172	0.002176	0.96	insomnia
1526	rs6589457	A	G	0.0525576	-0.00331079	0.00310088	0.31	insomnia
1527	rs7104872	A	G	0.813629	-0.00388055	0.00178615	0.03	insomnia
1528	rs499272	C	G	0.878395	0.00228326	0.00212732	0.32	insomnia
1529	rs10892421	C	T	0.378857	0.000373874	0.0014359	0.78	insomnia
1530	rs34071565	A	T	0.947904	-0.00114714	0.00313249	0.66	insomnia
1531	rs58236560	T	G	0.900344	0.00415486	0.00231281	0.066	insomnia
1532	rs78056098	T	G	0.649026	0.000458286	0.00144955	0.76	insomnia
1533	rs117186816	A	G	0.953879	0.00399873	0.00338391	0.23	insomnia
1534	rs10750258	A	C	0.39882	0.00169377	0.00141564	0.22	insomnia
1535	rs12794898	T	G	0.916168	0.000962829	0.00253877	0.73	insomnia
1536	rs12278566	A	T	0.841714	-0.00126097	0.00189729	0.49	insomnia
1537	rs478972	T	C	0.0490029	0.00225267	0.00318886	0.51	insomnia
1538	rs61898819	T	A	0.754426	-0.000145507	0.00160966	0.92	insomnia
1539	rs3862635	T	C	0.935945	0.00308734	0.00283369	0.24	insomnia
1540	rs2098844	C	T	0.466448	0.000361266	0.00139606	0.82	insomnia
1541	rs4936098	A	G	0.37655	0.000359997	0.00143669	0.77	insomnia
1542	rs7935775	A	T	0.296812	0.00105256	0.0015283	0.47	insomnia
1543	rs2875322	T	C	0.209832	-0.000441461	0.00171131	0.81	insomnia
1544	rs2213117	G	T	0.884612	0.00118336	0.00225567	0.64	insomnia
1545	rs1918540	G	A	0.261048	-0.00332794	0.00160353	0.045	insomnia
1546	rs10791168	A	G	0.178702	-0.00116782	0.00186897	0.58	insomnia
1547	rs4073731	C	T	0.84789	-0.00182979	0.00193896	0.39	insomnia
1548	rs7109293	G	A	0.92238	0.00870495	0.0026223	0.00085	insomnia
1549	rs73031725	C	T	0.958299	0.00246493	0.00346683	0.47	insomnia
1550	rs1154904	A	G	0.461853	-0.002813	0.00138953	0.034	insomnia
1551	rs7302582	C	G	0.945638	-0.00109424	0.00304783	0.7	insomnia
1552	rs4766410	C	T	0.438243	-0.00344869	0.0015147	0.024	insomnia
1553	rs7976209	C	T	0.853672	0.000280444	0.00197379	0.8	insomnia
1554	rs2286384	G	C	0.532807	-0.000604873	0.00138671	0.6	insomnia
1555	rs7303158	T	C	0.560083	0.00183549	0.00139382	0.17	insomnia
1556	rs10774377	A	G	0.30024	0.00174938	0.00151458	0.27	insomnia
1557	rs216336	A	G	0.386662	-0.000391957	0.00142829	0.78	insomnia
1558	rs7137760	T	C	0.594927	-0.000632406	0.00140952	0.6	insomnia
1559	rs1816223	A	G	0.207522	-0.00111525	0.00171793	0.51	insomnia
1560	rs11054680	C	T	0.879589	-0.00122311	0.00212714	0.65	insomnia
1561	rs2058609	A	G	0.346337	0.00210644	0.00145706	0.15	insomnia
1562	rs12812672	C	T	0.908751	0.00616572	0.00241032	0.009	insomnia
1563	rs561239	G	A	0.753267	-0.00286888	0.00162665	0.082	insomnia
1564	rs117151453	C	G	0.944122	-0.0025252	0.00303258	0.41	insomnia
1565	rs10841473	C	G	0.735794	9.82e-05	0.00157215	0.92	insomnia
1566	rs75208022	T	C	0.927958	0.00173921	0.00269119	0.5	insomnia
1567	rs7975087	A	C	0.75461	-0.00331165	0.00161203	0.038	insomnia
1568	rs35182105	G	A	0.928435	-0.00264386	0.00271482	0.35	insomnia
1569	rs10842464	T	C	0.424783	-0.00176347	0.00139723	0.19	insomnia
1570	rs35110698	C	T	0.834482	0.000431266	0.00187408	0.89	insomnia
1571	rs61915992	T	A	0.874194	-0.00158657	0.00208317	0.44	insomnia
1572	rs7294633	C	T	0.295631	-0.00445774	0.00152489	0.0049	insomnia
1573	rs79113084	T	C	0.829612	-0.00200291	0.00184085	0.29	insomnia
1574	rs75088940	C	T	0.909371	0.00537291	0.00246947	0.024	insomnia
1575	rs10506058	G	A	0.593663	-0.00440909	0.00140987	0.0019	insomnia
1576	rs17519472	T	C	0.855287	0.000124797	0.00197613	0.94	insomnia
1577	rs11052069	T	C	0.436228	-0.00093468	0.00139326	0.45	insomnia
1578	rs150096134	A	T	0.948536	-0.000693981	0.00314021	0.79	insomnia
1579	rs116847295	T	C	0.940864	0.0104533	0.00296176	0.00039	insomnia
1580	rs11181912	A	G	0.673698	-5.97e-05	0.00147765	0.82	insomnia
1581	rs12825290	G	C	0.933272	0.00547535	0.00279175	0.052	insomnia
1582	rs55793120	C	T	0.941687	-0.00458664	0.00306433	0.13	insomnia
1583	rs2336448	C	T	0.61833	0.00185494	0.00142513	0.2	insomnia
1584	rs2160994	T	C	0.352997	0.00276233	0.00144776	0.045	insomnia
1585	rs876734	C	T	0.256283	-0.000775699	0.00160907	0.65	insomnia
1586	rs75882962	C	T	0.853889	-0.000523988	0.0019739	0.77	insomnia
1587	rs7311004	T	C	0.400966	-0.000968017	0.00141877	0.45	insomnia
1588	rs60316894	T	C	0.9412	0.00176315	0.00295984	0.51	insomnia
1589	rs2371284	T	C	0.222265	0.00237226	0.00167081	0.15	insomnia
1590	rs7298818	T	C	0.914505	-0.00401503	0.00247796	0.096	insomnia
1591	rs773123	A	T	0.881731	-0.00206063	0.00213476	0.31	insomnia
1592	rs1044939	T	C	0.919205	0.00213507	0.00253345	0.38	insomnia
1593	rs73103914	G	A	0.787653	0.00200261	0.00169148	0.23	insomnia
1594	rs1391597	T	C	0.586824	0.000200514	0.00141891	0.87	insomnia
1595	rs73139629	C	A	0.88241	-0.00266284	0.00217107	0.22	insomnia
1596	rs4244069	G	A	0.106221	-0.0037238	0.0022431	0.11	insomnia
1597	rs77779484	A	G	0.94547	-0.00299906	0.00305594	0.34	insomnia
1598	rs62640857	G	A	0.818003	0.00180279	0.00181279	0.35	insomnia
1599	rs73331712	C	T	0.952158	0.000722908	0.00327401	0.8	insomnia
1600	rs17109926	G	A	0.814964	0.0017795	0.00179203	0.32	insomnia
1601	rs61933850	A	G	0.936175	-0.00192868	0.0028233	0.55	insomnia
1602	rs11613919	T	G	0.836995	0.00304202	0.00188558	0.11	insomnia
1603	rs34449434	C	A	0.55421	0.00285189	0.00149292	0.057	insomnia
1604	rs191093	A	G	0.912297	0.00297696	0.00250725	0.26	insomnia
1605	rs34576931	C	G	0.897419	-0.00193692	0.00229086	0.41	insomnia
1606	rs137917150	A	T	0.947254	0.00248634	0.00320714	0.42	insomnia
1607	rs12320842	G	C	0.884292	-0.00111119	0.00221767	0.6	insomnia
1608	rs56975773	A	T	0.938607	0.00775147	0.00287765	0.0062	insomnia
1609	rs7960664	G	A	0.147618	-0.0019511	0.00195021	0.31	insomnia
1610	rs2520509	A	G	0.331432	-0.00397851	0.00148024	0.0072	insomnia
1611	rs76532867	C	T	0.918219	0.00138624	0.00253031	0.59	insomnia
1612	rs12423772	T	G	0.876894	-0.0029355	0.00226818	0.15	insomnia
1613	rs11108500	G	A	0.932947	0.00320221	0.00275314	0.26	insomnia
1614	rs7975768	G	C	0.646398	0.000422613	0.00144942	0.76	insomnia
1615	rs11109097	C	T	0.303802	0.000589764	0.00150978	0.74	insomnia
1616	rs11532348	T	C	0.788588	0.00043871	0.00170999	0.76	insomnia
1617	rs11110281	C	T	0.937518	-0.00579908	0.00284204	0.043	insomnia
1618	rs11110282	G	A	0.9373	-0.00597156	0.00283656	0.036	insomnia
1619	rs7968030	T	A	0.719492	-0.00240572	0.00154361	0.12	insomnia
1620	rs1969927	G	A	0.411867	0.00151036	0.00140744	0.31	insomnia
1621	rs2651663	G	A	0.659164	0.000741459	0.00146356	0.61	insomnia
1622	rs1997204	T	C	0.0559411	-0.00419888	0.00300821	0.13	insomnia
1623	rs4764863	A	G	0.49277	-0.00154596	0.00138311	0.27	insomnia
1624	rs7314815	A	G	0.491886	-0.00157611	0.00138332	0.26	insomnia
1625	rs4766997	T	C	0.692893	0.000895954	0.00150668	0.58	insomnia
1626	rs4767113	T	C	0.701523	-0.00138052	0.00151121	0.38	insomnia
1627	rs6489992	G	A	0.631555	-0.000538195	0.0014332	0.74	insomnia
1628	rs35510	G	A	0.905415	0.000516542	0.0023632	0.84	insomnia
1629	rs35509	A	G	0.904874	0.00024042	0.0023561	0.94	insomnia
1630	rs816292	C	T	0.735917	-0.00257774	0.00157917	0.1	insomnia
1631	rs16950051	G	A	0.934456	-0.00540308	0.0028328	0.051	insomnia
1632	rs1403396	T	A	0.773346	-0.00110887	0.00166097	0.51	insomnia
1633	rs12304031	A	G	0.866532	0.00670341	0.00206949	0.0016	insomnia
1634	rs7342369	C	A	0.326208	-0.00474682	0.00148372	0.0018	insomnia
1635	rs61944774	G	A	0.93781	-0.00484271	0.00293104	0.098	insomnia
1636	rs11614532	C	G	0.663023	0.000212281	0.00147497	0.86	insomnia
1637	rs111862613	C	T	0.828911	-0.000936447	0.00186806	0.57	insomnia
1638	rs4340090	T	C	0.86489	-0.000479489	0.00202792	0.84	insomnia
1639	rs61934597	T	C	0.904339	0.00105119	0.00235506	0.67	insomnia
1640	rs34962571	C	A	0.905236	0.00457514	0.00239195	0.08	insomnia
1641	rs57512504	A	T	0.569274	0.0026967	0.00139697	0.053	insomnia
1642	rs2031282	G	A	0.829588	0.000367696	0.00195378	0.86	insomnia
1643	rs9578457	A	G	0.94628	-0.00160954	0.00306865	0.6	insomnia
1644	rs113127095	G	A	0.937819	0.00274083	0.00292791	0.35	insomnia
1645	rs1000888	G	C	0.610544	0.00161265	0.00142022	0.3	insomnia
1646	rs7993559	C	A	0.439774	-0.000865129	0.00142207	0.5	insomnia
1647	rs7330827	C	T	0.926337	-0.000362287	0.00267553	0.88	insomnia
1648	rs7399658	A	G	0.788322	-0.00272275	0.00172364	0.12	insomnia
1649	rs1590596	G	C	0.788435	-0.00275602	0.00172038	0.12	insomnia
1650	rs9507307	T	C	0.804176	0.000754575	0.00175188	0.73	insomnia
1651	rs7999780	A	G	0.792208	0.0013147	0.00172153	0.48	insomnia
1652	rs9581006	C	T	0.039928	0.000939996	0.00356279	0.78	insomnia
1653	rs12585793	C	T	0.956891	-0.0028593	0.00341905	0.37	insomnia
1654	rs4537857	C	T	0.704233	0.000574806	0.0015209	0.68	insomnia
1655	rs9567264	T	C	0.695847	-0.00230957	0.00151271	0.15	insomnia
1656	rs75091807	T	G	0.913156	-0.00166545	0.0024841	0.49	insomnia
1657	rs9574096	T	A	0.64029	-0.000580984	0.00144044	0.67	insomnia
1658	rs11841382	T	G	0.920859	0.000840322	0.00258241	0.72	insomnia
1659	rs9603208	T	G	0.894289	0.00074288	0.00225521	0.73	insomnia
1660	rs1107244	A	G	0.914143	-0.00021252	0.0024731	0.93	insomnia
1661	rs6563550	C	T	0.914202	-0.000103455	0.00247355	0.96	insomnia
1662	rs79535861	C	A	0.908431	-0.000891226	0.00239317	0.71	insomnia
1663	rs7334707	T	G	0.0628338	0.000518202	0.0028706	0.8	insomnia
1664	rs17530232	G	A	0.934892	0.000572789	0.00279988	0.79	insomnia
1665	rs9788306	T	C	0.70101	-0.000670302	0.00151378	0.7	insomnia
1666	rs73457410	G	A	0.921259	0.00256874	0.00257723	0.3	insomnia
1667	rs76029318	C	T	0.927219	0.0045778	0.00266541	0.079	insomnia
1668	rs9534068	G	A	0.638402	-0.000579313	0.00144256	0.63	insomnia
1669	rs9590927	G	A	0.482954	-0.000267147	0.00139105	0.8	insomnia
1670	rs12863463	A	G	0.924174	0.00495131	0.00263504	0.057	insomnia
1671	rs17586763	C	T	0.956772	-0.00257582	0.00341087	0.49	insomnia
1672	rs2706242	C	G	0.905233	-0.00149429	0.00237085	0.55	insomnia
1673	rs9316536	G	T	0.888519	-0.00102149	0.00243399	0.7	insomnia
1674	rs9536330	C	T	0.608511	-0.000200314	0.00142779	0.87	insomnia
1675	rs9537886	C	A	0.545607	0.00125423	0.00139167	0.37	insomnia
1676	rs2321387	A	G	0.537615	0.00133695	0.00139963	0.34	insomnia
1677	rs114889439	G	A	0.961826	-0.00311587	0.00366263	0.41	insomnia
1678	rs2997412	A	G	0.336255	-0.000720948	0.00147251	0.59	insomnia
1679	rs2590913	G	A	0.0808474	-0.00358284	0.00254264	0.12	insomnia
1680	rs9571849	C	T	0.948485	-0.00236546	0.0032555	0.5	insomnia
1681	rs9541268	A	C	0.881213	0.00296304	0.00213968	0.18	insomnia
1682	rs9542068	C	T	0.726135	-0.00206773	0.00156099	0.19	insomnia
1683	rs73512608	A	G	0.951521	0.00509074	0.00323352	0.11	insomnia
1684	rs55773148	A	G	0.951521	0.00509275	0.00323353	0.11	insomnia
1685	rs9529719	T	C	0.306841	0.00242875	0.00151443	0.099	insomnia
1686	rs7982713	A	G	0.772139	0.00205966	0.00168578	0.23	insomnia
1687	rs173120	T	C	0.24556	-0.000443332	0.00161114	0.7	insomnia
1688	rs4885016	T	C	0.151225	-0.00350842	0.00194184	0.072	insomnia
1689	rs9565219	A	T	0.669206	0.00210699	0.00147427	0.14	insomnia
1690	rs1929743	C	T	0.656836	0.000107418	0.00145808	0.98	insomnia
1691	rs9573937	G	A	0.799456	-0.000243598	0.00172616	0.89	insomnia
1692	rs2585520	T	G	0.908704	-0.00213448	0.00241799	0.38	insomnia
1693	rs7333521	C	T	0.944817	0.00234589	0.00304509	0.47	insomnia
1694	rs116500994	T	G	0.928623	0.00401249	0.0027006	0.14	insomnia
1695	rs142372196	G	A	0.822253	0.00424703	0.00182003	0.019	insomnia
1696	rs12876183	A	T	0.738668	0.00199853	0.00158246	0.19	insomnia
1697	rs11620597	C	T	0.933646	-0.00529725	0.00278913	0.054	insomnia
1698	rs9602779	C	A	0.810709	0.000273062	0.00176805	0.87	insomnia
1699	rs57079348	G	T	0.889707	0.000911493	0.00220289	0.66	insomnia
1700	rs77702691	G	A	0.898625	0.00301471	0.00230607	0.23	insomnia
1701	rs77614201	C	T	0.939096	0.00614174	0.00299296	0.038	insomnia
1702	rs9522712	C	T	0.843119	-0.000832722	0.00190286	0.69	insomnia
1703	rs77681628	T	C	0.934779	0.00464038	0.0028831	0.094	insomnia
1704	rs11617697	G	A	0.951486	0.00104501	0.00322137	0.79	insomnia
1705	rs7322368	T	C	0.0946786	0.00041051	0.00236865	0.83	insomnia
1706	rs61972390	C	T	0.84108	0.00106199	0.00188983	0.54	insomnia
1707	rs75768969	G	C	0.846498	0.00240578	0.00192381	0.23	insomnia
1708	rs11069458	T	C	0.171344	-0.00344007	0.00185476	0.078	insomnia
1709	rs9300744	T	C	0.761029	0.000100461	0.00163555	0.95	insomnia
1710	rs1969793	G	A	0.335208	-0.00152848	0.00146696	0.36	insomnia
1711	rs9586501	A	G	0.695349	0.00259191	0.00150373	0.068	insomnia
1712	rs9558661	C	T	0.799686	0.000126384	0.00174275	0.96	insomnia
1713	rs2200429	G	A	0.91154	-8.14e-05	0.00243161	0.99	insomnia
1714	rs1223978	T	C	0.451344	-0.000182203	0.00141484	0.92	insomnia
1715	rs79757635	A	C	0.84477	-0.00239363	0.00200259	0.23	insomnia
1716	rs9555756	C	A	0.861954	0.00203234	0.0020166	0.32	insomnia
1717	rs7322849	C	T	0.920477	-0.00534293	0.00300769	0.07	insomnia
1718	rs7992246	T	C	0.366183	0.000815091	0.00144073	0.57	insomnia
1719	rs75898026	G	A	0.808324	-0.0005	0.00177443	0.78	insomnia
1720	rs1756364	T	G	0.888142	-0.00261756	0.00252615	0.3	insomnia
1721	rs28525131	A	G	0.927497	0.00287523	0.00269856	0.27	insomnia
1722	rs4981345	C	T	0.663135	0.000542194	0.00146169	0.71	insomnia
1723	rs11627628	C	T	0.92244	-0.00132927	0.00268368	0.64	insomnia
1724	rs77885767	T	C	0.951753	0.00532119	0.00322634	0.1	insomnia
1725	rs8006832	T	G	0.89333	0.0031381	0.00224932	0.15	insomnia
1726	rs2023437	C	T	0.887392	-0.00263227	0.00219599	0.28	insomnia
1727	rs1384962	A	G	0.223987	0.00226692	0.00166448	0.19	insomnia
1728	rs74037001	A	G	0.861604	-0.00350865	0.00201091	0.078	insomnia
1729	rs12434631	G	A	0.85657	-0.000390678	0.0019706	0.83	insomnia
1730	rs61973590	G	C	0.705698	0.00308646	0.00154478	0.054	insomnia
1731	rs2211563	A	C	0.822602	0.00125785	0.00181472	0.5	insomnia
1732	rs1954532	T	C	0.203601	0.00301945	0.00175501	0.089	insomnia
1733	rs74315802	T	G	0.851567	0.00269162	0.00207929	0.23	insomnia
1734	rs12886051	C	G	0.666889	0.00101903	0.00147259	0.47	insomnia
1735	rs10150232	G	A	0.716077	0.00310817	0.00153607	0.042	insomnia
1736	rs8005030	T	C	0.677875	0.00116323	0.00148438	0.46	insomnia
1737	rs17096874	T	C	0.834503	0.00046115	0.00186654	0.75	insomnia
1738	rs36095275	T	C	0.62464	-0.000861234	0.00144212	0.47	insomnia
1739	rs11627423	A	C	0.593034	0.00149116	0.00141255	0.28	insomnia
1740	rs912860	G	A	0.0267541	0.000358903	0.00437976	0.99	insomnia
1741	rs74622183	G	A	0.920361	-0.00761251	0.00256591	0.0037	insomnia
1742	rs2017373	T	C	0.629654	-0.000955914	0.00143466	0.55	insomnia
1743	rs74606150	G	C	0.952922	0.00678822	0.00335479	0.056	insomnia
1744	rs8009993	C	G	0.885116	3.78e-05	0.00227622	1	insomnia
1745	rs72671304	C	T	0.922828	0.000994408	0.00260604	0.78	insomnia
1746	rs8010111	G	A	0.06865	-0.0022483	0.00273915	0.4	insomnia
1747	rs12894272	A	G	0.325959	-0.00147789	0.00147402	0.33	insomnia
1748	rs3809430	C	T	0.623561	0.000840448	0.00142508	0.54	insomnia
1749	rs74603314	C	T	0.949131	-0.00472635	0.0033118	0.16	insomnia
1750	rs79396538	G	C	0.886672	-0.00200384	0.00218746	0.33	insomnia
1751	rs4078432	C	T	0.181575	-0.00371357	0.00181186	0.041	insomnia
1752	rs11844714	G	A	0.825892	0.000616921	0.0018266	0.71	insomnia
1753	rs35179274	T	C	0.762235	5.8e-05	0.0016387	0.98	insomnia
1754	rs34297067	G	A	0.846509	-0.000775115	0.00192113	0.66	insomnia
1755	rs10131724	A	C	0.0586325	0.00162772	0.00294559	0.56	insomnia
1756	rs2273429	G	A	0.881929	0.00178298	0.00214536	0.4	insomnia
1757	rs8003149	T	C	0.723962	0.000799621	0.00154807	0.65	insomnia
1758	rs71414120	G	T	0.941395	0.00588005	0.00295633	0.056	insomnia
1759	rs413827	A	G	0.793934	-0.000321737	0.00171806	0.9	insomnia
1760	rs111845179	C	T	0.944643	-0.000484792	0.00303566	0.87	insomnia
1761	rs1980561	G	A	0.628913	0.00277415	0.00143859	0.058	insomnia
1762	rs1271565	T	C	0.728746	-0.000536579	0.00155629	0.71	insomnia
1763	rs8013541	T	A	0.559369	-0.00151728	0.00139927	0.29	insomnia
1764	rs28417404	G	A	0.839549	-0.00320157	0.00188697	0.078	insomnia
1765	rs10140184	C	A	0.577474	0.000462824	0.00148063	0.74	insomnia
1766	rs362417	C	G	0.718038	0.00274932	0.00153614	0.069	insomnia
1767	rs72723662	T	C	0.905395	-0.00267772	0.00250853	0.31	insomnia
1768	rs7400877	T	C	0.230803	0.00107564	0.00164557	0.54	insomnia
1769	rs7155595	A	C	0.674503	0.001665	0.00147967	0.26	insomnia
1770	rs158115	C	G	0.910652	0.00161108	0.00244268	0.49	insomnia
1771	rs113271346	T	C	0.894578	-0.00103478	0.00227312	0.66	insomnia
1772	rs10131942	G	C	0.84021	-0.000311858	0.00189663	0.89	insomnia
1773	rs56970041	G	T	0.891231	-0.00428852	0.00224244	0.046	insomnia
1774	rs17121075	A	G	0.812292	0.00202127	0.00179841	0.27	insomnia
1775	rs1958519	A	T	0.568307	0.00116736	0.00140423	0.38	insomnia
1776	rs35940633	A	G	0.622655	-0.00116798	0.00143281	0.4	insomnia
1777	rs10147907	G	T	0.914365	-0.00243129	0.00247629	0.36	insomnia
1778	rs4904512	C	T	0.818214	-0.000327968	0.00180048	0.89	insomnia
1779	rs74474130	G	T	0.938944	-0.0064042	0.0028805	0.026	insomnia
1780	rs1294544	A	C	0.345482	0.000754756	0.00145682	0.61	insomnia
1781	rs10873449	T	C	0.165019	-0.00121053	0.00186847	0.54	insomnia
1782	rs2154047	C	A	0.0839539	-0.00348434	0.00249177	0.15	insomnia
1783	rs17092615	A	G	0.866732	0.0002272	0.0020593	0.97	insomnia
1784	rs911666	C	T	0.670659	-0.00125598	0.00147037	0.38	insomnia
1785	rs11160353	T	A	0.481212	-0.00219808	0.00139055	0.1	insomnia
1786	rs17214486	A	C	0.612899	0.00140999	0.00142904	0.3	insomnia
1787	rs2370083	T	G	0.895559	-0.00035132	0.00228422	0.99	insomnia
1788	rs4575475	G	A	0.242289	0.000815189	0.00166576	0.62	insomnia
1789	rs7148504	G	T	0.328416	-0.00134521	0.0014727	0.37	insomnia
1790	rs68104925	C	T	0.643898	-0.000106928	0.00144859	0.89	insomnia
1791	rs10138457	C	T	0.933556	0.00741726	0.00277535	0.011	insomnia
1792	rs41438744	G	C	0.922146	0.00339228	0.00259065	0.21	insomnia
1793	rs111810795	T	C	0.888631	0.000759677	0.00223456	0.75	insomnia
1794	rs12147596	T	C	0.718674	-0.00123832	0.00154503	0.42	insomnia
1795	rs7359080	A	C	0.877031	-0.000801941	0.002311	0.7	insomnia
1796	rs10148250	G	A	0.448586	-0.00122897	0.0013952	0.31	insomnia
1797	rs116979587	A	T	0.92713	-0.00513421	0.00267705	0.052	insomnia
1798	rs17114848	A	G	0.877387	-0.00125608	0.00214009	0.58	insomnia
1799	rs1972694	A	T	0.816142	0.000978597	0.00179349	0.67	insomnia
1800	rs72707147	T	C	0.91547	0.00370947	0.00249148	0.12	insomnia
1801	rs58484246	C	T	0.65325	0.00321593	0.00145506	0.027	insomnia
1802	rs4779844	G	C	0.366307	-0.000408542	0.00143948	0.75	insomnia
1803	rs75356640	A	G	0.913673	2.98e-05	0.00251672	0.99	insomnia
1804	rs11071887	C	T	0.728027	-0.00186008	0.00155592	0.22	insomnia
1805	rs6494922	G	A	0.920898	-0.00132334	0.00257761	0.52	insomnia
1806	rs12440440	G	A	0.66459	-0.000522269	0.00147237	0.72	insomnia
1807	rs16959793	C	A	0.723597	-2.99e-05	0.00156231	1	insomnia
1808	rs72700702	C	T	0.869261	-0.00130888	0.00206131	0.52	insomnia
1809	rs2683098	C	T	0.214848	-0.00139115	0.001694	0.45	insomnia
1810	rs35506912	C	G	0.759534	0.000368708	0.0016535	0.82	insomnia
1811	rs12906958	T	C	0.682722	-0.00250757	0.00149642	0.092	insomnia
1812	rs57466170	T	C	0.909424	0.00405133	0.00244781	0.11	insomnia
1813	rs16966465	C	G	0.794651	-0.000448328	0.00171676	0.75	insomnia
1814	rs12911842	T	A	0.876444	0.000525766	0.00211309	0.82	insomnia
1815	rs72739637	G	A	0.887074	-0.0020447	0.00219903	0.33	insomnia
1816	rs689695	A	C	0.637424	0.00106831	0.00144628	0.42	insomnia
1817	rs28376661	G	C	0.615729	0.000749537	0.00142279	0.54	insomnia
1818	rs12899991	A	T	0.159434	-0.000629253	0.00196548	0.78	insomnia
1819	rs542415	C	T	0.661237	0.000344162	0.0014701	0.78	insomnia
1820	rs59414781	G	C	0.805822	-0.00152435	0.00174969	0.37	insomnia
1821	rs3098182	G	T	0.449384	-0.00124425	0.00141068	0.36	insomnia
1822	rs2016057	A	C	0.390701	-0.000755355	0.00142267	0.59	insomnia
1823	rs62016462	C	T	0.927398	0.0027781	0.00269003	0.3	insomnia
1824	rs1508033	C	A	0.637681	0.000765671	0.00145054	0.58	insomnia
1825	rs6493760	C	T	0.388701	0.00238492	0.0014273	0.11	insomnia
1826	rs75242906	T	C	0.939398	-0.000447553	0.00288905	0.79	insomnia
1827	rs503751	G	C	0.524204	-0.00180204	0.00139057	0.19	insomnia
1828	rs16940167	T	C	0.844023	-0.00113478	0.00190574	0.53	insomnia
1829	rs694949	G	A	0.892228	-0.00443178	0.00223859	0.048	insomnia
1830	rs77845139	G	A	0.737906	0.00118148	0.00159587	0.42	insomnia
1831	rs1871858	G	C	0.921341	0.00136027	0.00256832	0.55	insomnia
1832	rs11637981	G	T	0.456692	0.000634932	0.00139945	0.61	insomnia
1833	rs115909738	C	A	0.863699	0.00189368	0.00204045	0.42	insomnia
1834	rs11630875	C	T	0.824716	-0.00228426	0.0018198	0.25	insomnia
1835	rs74018587	T	C	0.967281	0.00462506	0.00388382	0.22	insomnia
1836	rs8028558	G	A	0.593307	-0.00186378	0.00141047	0.22	insomnia
1837	rs6494306	G	A	0.776877	-0.000987068	0.00166519	0.57	insomnia
1838	rs67490567	C	T	0.803277	0.000489661	0.00179659	0.85	insomnia
1839	rs8039785	T	G	0.460642	-0.000366141	0.00138687	0.83	insomnia
1840	rs898577	T	C	0.0616844	0.00317756	0.00286914	0.27	insomnia
1841	rs28480294	T	C	0.357175	-0.000793577	0.00145608	0.59	insomnia
1842	rs4264350	C	T	0.589647	0.000177828	0.00140696	0.9	insomnia
1843	rs12050685	G	A	0.59983	-0.00129914	0.00141053	0.31	insomnia
1844	rs34282744	C	G	0.942019	0.00186378	0.00295993	0.48	insomnia
1845	rs4461038	A	G	0.362538	-0.00350274	0.00144079	0.014	insomnia
1846	rs2114713	T	G	0.582802	0.000947969	0.00140754	0.52	insomnia
1847	rs77564310	C	A	0.800522	-0.003525	0.00173432	0.041	insomnia
1848	rs4383094	T	C	0.113965	-0.00443639	0.00218848	0.04	insomnia
1849	rs289410	G	A	0.251275	0.000475843	0.00159742	0.78	insomnia
1850	rs11073596	T	G	0.320204	0.00458498	0.00151432	0.0025	insomnia
1851	rs4076415	T	G	0.443126	-0.0024561	0.00141977	0.08	insomnia
1852	rs55858165	C	A	0.945386	0.00224681	0.00308729	0.44	insomnia
1853	rs76502207	C	T	0.939487	0.00248519	0.00289934	0.37	insomnia
1854	rs12909713	T	C	0.568959	0.00350506	0.00139672	0.011	insomnia
1855	rs55682560	T	C	0.921151	-0.000243374	0.00257749	0.96	insomnia
1856	rs58498416	C	T	0.294206	-0.00384684	0.00152332	0.0097	insomnia
1857	rs8028026	A	G	0.113214	-0.00121486	0.00218378	0.59	insomnia
1858	rs72759041	T	G	0.763147	0.00035776	0.00162561	0.87	insomnia
1859	rs56030423	A	G	0.915891	-0.000872873	0.00250655	0.73	insomnia
1860	rs5011652	G	C	0.241235	0.0012408	0.00161756	0.44	insomnia
1861	rs4327025	A	G	0.783245	0.0011637	0.00168431	0.53	insomnia
1862	rs7174549	C	T	0.330562	-0.000390308	0.00147456	0.76	insomnia
1863	rs6496870	T	C	0.328301	-0.000350836	0.00147652	0.78	insomnia
1864	rs4247078	C	G	0.344265	-0.00171417	0.00145827	0.25	insomnia
1865	rs35398954	G	A	0.889898	-4.03e-05	0.00222727	0.98	insomnia
1866	rs111745969	G	A	0.900703	0.000791732	0.00233306	0.73	insomnia
1867	rs7170984	C	T	0.689345	0.00176827	0.00152494	0.25	insomnia
1868	rs111966731	C	T	0.938882	-0.00143675	0.00290015	0.64	insomnia
1869	rs12904405	G	A	0.908253	-0.00246524	0.00240411	0.26	insomnia
1870	rs72767435	C	T	0.948169	-0.000385121	0.00323737	0.88	insomnia
1871	rs28537087	A	G	0.871059	0.0025911	0.00208571	0.19	insomnia
1872	rs7164160	T	A	0.720024	-0.00348421	0.00154076	0.027	insomnia
1873	rs62020470	G	A	0.720231	-0.00357653	0.00154123	0.023	insomnia
1874	rs60775321	C	T	0.688809	-0.00213538	0.00150748	0.15	insomnia
1875	rs12908520	A	G	0.568709	-0.000151368	0.00140088	0.94	insomnia
1876	rs62024432	T	C	0.898647	-0.000992236	0.00228375	0.69	insomnia
1877	rs10048062	T	C	0.873973	0.000896051	0.00208523	0.69	insomnia
1878	rs2715439	C	T	0.454725	0.000410193	0.00139081	0.83	insomnia
1879	rs79790072	C	T	0.944001	-0.00292985	0.00306781	0.3	insomnia
1880	rs2585223	C	T	0.855642	0.00374934	0.00197116	0.053	insomnia
1881	rs1002941	G	A	0.274556	0.000415064	0.0015524	0.78	insomnia
1882	rs71405394	A	G	0.931989	-0.000601335	0.00274518	0.84	insomnia
1883	rs798674	C	G	0.603201	0.000217187	0.00141354	0.87	insomnia
1884	rs11864644	C	T	0.911627	-0.000892505	0.00244907	0.63	insomnia
1885	rs12446429	C	T	0.875674	-0.00367109	0.00229373	0.12	insomnia
1886	rs35344081	A	G	0.76504	-0.00233729	0.00163161	0.16	insomnia
1887	rs9932954	G	A	0.543908	-0.00364854	0.00139368	0.01	insomnia
1888	rs758191	G	T	0.943907	0.00404848	0.00318594	0.25	insomnia
1889	rs71386687	G	T	0.919269	0.00428394	0.00268053	0.13	insomnia
1890	rs112767262	C	T	0.812281	-0.00166385	0.00178388	0.31	insomnia
1891	rs8053479	G	A	0.878671	-0.000887478	0.00212831	0.62	insomnia
1892	rs12597105	G	A	0.274306	-0.000264274	0.00154906	0.85	insomnia
1893	rs11645029	C	G	0.560071	0.00241668	0.00139999	0.086	insomnia
1894	rs17138946	T	G	0.942262	-0.00720962	0.00298106	0.013	insomnia
1895	rs118030283	A	G	0.943768	-0.00720086	0.00304471	0.015	insomnia
1896	rs75499067	T	C	0.948284	-0.00118552	0.00316789	0.67	insomnia
1897	rs11642826	C	G	0.94531	-0.00247985	0.00305582	0.38	insomnia
1898	rs17141986	G	C	0.391484	0.001298	0.00141898	0.34	insomnia
1899	rs13339230	G	C	0.916137	0.000308713	0.00249624	0.88	insomnia
1900	rs2034589	C	G	0.77858	0.00375469	0.00168645	0.032	insomnia
1901	rs12930556	T	C	0.554393	0.00396087	0.00139937	0.004	insomnia
1902	rs2314294	C	T	0.859494	-0.00209612	0.0019899	0.31	insomnia
1903	rs11649454	C	G	0.854904	-0.00277553	0.00197749	0.13	insomnia
1904	rs1729063	G	C	0.29745	-0.0021041	0.00151046	0.14	insomnia
1905	rs16962433	T	A	0.907016	-0.00380488	0.00238568	0.093	insomnia
1906	rs7184125	C	T	0.7705	0.00211178	0.00167374	0.18	insomnia
1907	rs62029761	G	A	0.931699	0.00100744	0.00301308	0.8	insomnia
1908	rs60274479	C	T	0.806785	0.00454754	0.00178483	0.0075	insomnia
1909	rs1862649	A	G	0.911228	0.00232725	0.00244278	0.29	insomnia
1910	rs369444	G	C	0.94405	0.000209758	0.00301479	0.96	insomnia
1911	rs62027366	C	T	0.769694	0.000471161	0.00166789	0.74	insomnia
1912	rs62028349	C	G	0.506058	-0.000286676	0.00140397	0.78	insomnia
1913	rs118038478	G	A	0.922041	0.00170955	0.00259228	0.53	insomnia
1914	rs111582866	A	G	0.893821	-0.00168116	0.00225875	0.5	insomnia
1915	rs7199484	A	G	0.690871	-0.00011057	0.00150458	0.94	insomnia
1916	rs697771	G	A	0.563749	-0.000937343	0.00140792	0.48	insomnia
1917	rs35673018	A	G	0.896191	-0.00350826	0.00226701	0.14	insomnia
1918	rs4784055	C	T	0.958797	-0.000110487	0.00349317	0.98	insomnia
1919	rs72783037	A	C	0.798239	0.00250684	0.00172318	0.15	insomnia
1920	rs78222136	C	G	0.928367	0.00125047	0.0026853	0.7	insomnia
1921	rs9928243	A	C	0.600392	0.00159076	0.00141142	0.24	insomnia
1922	rs61060922	G	T	0.946119	0.00110816	0.00305597	0.73	insomnia
1923	rs6563952	G	C	0.0883464	-0.000746047	0.00243517	0.78	insomnia
1924	rs112176119	T	C	0.917406	0.000881445	0.00258656	0.72	insomnia
1925	rs8063430	C	T	0.943221	0.00369032	0.00301277	0.22	insomnia
1926	rs328312	A	T	0.53751	-0.00255362	0.00139337	0.057	insomnia
1927	rs929878	C	T	0.26361	-0.0030663	0.00157464	0.05	insomnia
1928	rs9929145	A	G	0.939563	-0.00231034	0.00292072	0.44	insomnia
1929	rs7193937	G	C	0.272448	0.00233195	0.00165873	0.17	insomnia
1930	rs11149971	C	T	0.0543273	0.0019313	0.00305147	0.49	insomnia
1931	rs12921100	A	T	0.295521	-0.000667599	0.0015218	0.62	insomnia
1932	rs7193624	C	T	0.150597	0.00321075	0.00193872	0.1	insomnia
1933	rs35555519	G	C	0.918289	-0.000381653	0.00253687	0.85	insomnia
1934	rs74034332	A	G	0.951286	0.00309153	0.00320868	0.34	insomnia
1935	rs74988980	A	G	0.953413	0.00324955	0.00328135	0.25	insomnia
1936	rs11150282	C	T	0.683091	-0.000350227	0.00149309	0.77	insomnia
1937	rs2602429	C	T	0.220171	-0.000391246	0.00168697	0.78	insomnia
1938	rs8047955	A	G	0.353978	0.00390327	0.00144658	0.0068	insomnia
1939	rs11150408	T	G	0.458932	-0.00116432	0.0013903	0.46	insomnia
1940	rs4583233	C	A	0.654851	-0.00248093	0.00145458	0.075	insomnia
1941	rs4888188	G	T	0.593873	-0.00134416	0.00141056	0.33	insomnia
1942	rs2012708	A	G	0.348882	-0.000149239	0.00145208	0.9	insomnia
1943	rs9938097	T	C	0.330551	-0.000255905	0.00148455	0.91	insomnia
1944	rs955844	C	A	0.835599	-0.000229221	0.00188114	0.85	insomnia
1945	rs7499539	G	A	0.696874	-0.00287335	0.00150538	0.059	insomnia
1946	rs2930225	G	T	0.269205	0.000892334	0.0015565	0.58	insomnia
1947	rs4783173	C	G	0.468087	0.000448851	0.00140364	0.76	insomnia
1948	rs147968	T	C	0.57062	0.00244017	0.00140329	0.083	insomnia
1949	rs34561138	A	G	0.932513	-0.00248488	0.00275261	0.36	insomnia
1950	rs8053158	A	G	0.121574	-0.00170891	0.00212659	0.44	insomnia
1951	rs56188186	G	A	0.908935	0.000148362	0.00246886	0.96	insomnia
1952	rs77627087	G	C	0.812474	0.000213799	0.0017802	0.9	insomnia
1953	rs7187855	C	A	0.948302	-0.00489575	0.00313853	0.11	insomnia
1954	rs13336560	T	C	0.517819	-0.00212839	0.00144839	0.15	insomnia
1955	rs59865771	T	C	0.752342	0.00412556	0.00160808	0.0092	insomnia
1956	rs34284163	T	A	0.819199	0.00276105	0.00180911	0.13	insomnia
1957	rs12925026	C	T	0.899404	0.000324079	0.00229885	0.9	insomnia
1958	rs123059	T	C	0.229409	0.000630846	0.00164322	0.7	insomnia
1959	rs60983350	A	G	0.599659	0.000970571	0.00157978	0.54	insomnia
1960	rs4506934	T	C	0.895302	0.000309107	0.0022806	0.87	insomnia
1961	rs55799124	G	A	0.771143	0.00149618	0.00165298	0.4	insomnia
1962	rs356049	A	G	0.846534	0.000110234	0.0020196	0.9	insomnia
1963	rs73975615	A	G	0.992204	0.00897013	0.00790266	0.27	insomnia
1964	rs394449	T	A	0.801188	-2.11e-05	0.00175648	1	insomnia
1965	rs11656361	C	A	0.882335	3.82e-05	0.00219309	0.97	insomnia
1966	rs9899990	G	A	0.917361	0.0029855	0.00254854	0.24	insomnia
1967	rs7220558	T	A	0.588999	-0.000796048	0.00141326	0.65	insomnia
1968	rs62060367	C	T	0.792486	0.00200247	0.00173164	0.24	insomnia
1969	rs7221249	A	G	0.526804	3e-05	0.00139321	0.93	insomnia
1970	rs2009919	T	C	0.455279	0.00122918	0.00145787	0.4	insomnia
1971	rs4792380	T	A	0.947805	-0.00080232	0.00313774	0.84	insomnia
1972	rs7211194	T	C	0.532434	-0.00121033	0.00139257	0.36	insomnia
1973	rs78068103	G	A	0.928526	0.00178963	0.00273959	0.54	insomnia
1974	rs7502686	C	G	0.941843	-0.00158993	0.0029494	0.63	insomnia
1975	rs8080469	A	G	0.506962	-0.00149428	0.00138707	0.27	insomnia
1976	rs55877868	C	A	0.895043	-0.00124574	0.00230491	0.53	insomnia
1977	rs8076323	G	A	0.743656	-0.00177658	0.00158662	0.26	insomnia
1978	rs12453000	T	C	0.788007	-0.00133343	0.00169768	0.43	insomnia
1979	rs4985746	G	A	0.221173	0.00446954	0.00166974	0.0078	insomnia
1980	rs12452946	G	A	0.515734	0.00150203	0.00139176	0.29	insomnia
1981	rs16941336	T	C	0.732702	-0.000677475	0.00157295	0.6	insomnia
1982	rs117467633	C	T	0.928055	0.00276265	0.00276208	0.31	insomnia
1983	rs7217209	T	C	0.742199	-0.000771384	0.00188346	0.72	insomnia
1984	rs2314810	C	G	0.0518879	0.00676701	0.00318998	0.045	insomnia
1985	rs11080344	T	C	0.546974	-0.00179898	0.00140118	0.18	insomnia
1986	rs11080063	A	G	0.504641	0.00135842	0.00137999	0.32	insomnia
1987	rs2880566	C	T	0.797519	-0.000247389	0.00174211	0.91	insomnia
1988	rs1550196	G	A	0.098141	0.00189078	0.00234321	0.39	insomnia
1989	rs16970009	G	A	0.953946	0.0105369	0.00330667	0.0012	insomnia
1990	rs112362903	G	A	0.948398	0.00449236	0.00329223	0.17	insomnia
1991	rs11263806	G	A	0.681706	-0.000409535	0.00150573	0.77	insomnia
1992	rs7213933	A	T	0.817737	0.000451892	0.00179955	0.79	insomnia
1993	rs34739816	T	G	0.923829	0.00411401	0.00263956	0.12	insomnia
1994	rs1467258	A	G	0.852161	-0.00245561	0.0019477	0.21	insomnia
1995	rs4028634	T	C	0.378604	0.00205426	0.00142844	0.14	insomnia
1996	rs12603364	C	T	0.881464	0.00183477	0.00214842	0.42	insomnia
1997	rs72829893	T	G	0.948923	-0.00528162	0.00315642	0.099	insomnia
1998	rs4793970	G	A	0.712962	-0.00498166	0.00153409	0.0011	insomnia
1999	rs2671662	C	G	0.446088	0.000332592	0.00140367	0.84	insomnia
[truncated: 282 more rows]
