# Supplementary material for: The relationship between gut microbiota and insomnia: a bi-directional two-sample Mendelian randomization research
Source: Front Cell Infect Microbiol. 2023 Nov 28;13:1296417. doi: 10.3389/fcimb.2023.1296417 (PMC10714008; doi:10.3389/fcimb.2023.1296417)
Supplement: Supplementary file 4 [file Table_2.xlsx]

## Sheet: Sheet1
	outcome	exposure	method	nsnp	b	se	pval	lo_ci	up_ci	or	or_lci95	or_uci95	estimate	pvalue
1	insomnia	class.Actinobacteria.id.419.summary.txt.gz	MR Egger	22	0.0288792	0.0157154	0.0810196	-0.001923	0.0596814	1.0293	0.998079	1.0615	1.03 (1.00-1.06)	0.08
2	insomnia	class.Actinobacteria.id.419.summary.txt.gz	Weighted median	22	0.00677699	0.00774432	0.381524	-0.00840187	0.0219559	1.0068	0.991633	1.0222	1.01 (0.99-1.02)	0.38
3	insomnia	class.Actinobacteria.id.419.summary.txt.gz	Inverse variance weighted	22	0.00547554	0.00656584	0.404313	-0.00739351	0.0183446	1.00549	0.992634	1.01851	1.01 (0.99-1.02)	0.4
4	insomnia	class.Actinobacteria.id.419.summary.txt.gz	Simple mode	22	0.00497648	0.0121125	0.68534	-0.0187639	0.0287169	1.00499	0.981411	1.02913	1.00 (0.98-1.03)	0.69
5	insomnia	class.Actinobacteria.id.419.summary.txt.gz	Weighted mode	22	0.0121388	0.00855536	0.170615	-0.00462974	0.0289072	1.01221	0.995381	1.02933	1.01 (1.00-1.03)	0.17
6	insomnia	class.Alphaproteobacteria.id.2379.summary.txt.gz	MR Egger	7	-0.0717081	0.038356	0.120484	-0.146886	0.00346956	0.930803	0.863393	1.00348	0.93 (0.86-1.00)	0.12
7	insomnia	class.Alphaproteobacteria.id.2379.summary.txt.gz	Weighted median	7	0.00308707	0.0119416	0.79601	-0.0203184	0.0264926	1.00309	0.979887	1.02685	1.00 (0.98-1.03)	0.8
8	insomnia	class.Alphaproteobacteria.id.2379.summary.txt.gz	Inverse variance weighted	7	0.0033885	0.0123826	0.784354	-0.0208815	0.0276585	1.00339	0.979335	1.02804	1.00 (0.98-1.03)	0.78
9	insomnia	class.Alphaproteobacteria.id.2379.summary.txt.gz	Simple mode	7	0.00169404	0.019197	0.932554	-0.0359321	0.0393202	1.0017	0.964706	1.0401	1.00 (0.96-1.04)	0.93
10	insomnia	class.Alphaproteobacteria.id.2379.summary.txt.gz	Weighted mode	7	3.52e-05	0.0181391	0.998515	-0.0355174	0.0355878	1.00004	0.965106	1.03623	1.00 (0.97-1.04)	1
11	insomnia	class.Bacilli.id.1673.summary.txt.gz	MR Egger	18	0.000811709	0.0264192	0.975869	-0.0509699	0.0525933	1.00081	0.950307	1.054	1.00 (0.95-1.05)	0.98
12	insomnia	class.Bacilli.id.1673.summary.txt.gz	Weighted median	18	0.0041333	0.00982922	0.674112	-0.015132	0.0233986	1.00414	0.984982	1.02367	1.00 (0.98-1.02)	0.67
13	insomnia	class.Bacilli.id.1673.summary.txt.gz	Inverse variance weighted	18	-0.00389107	0.0093849	0.678428	-0.0222855	0.0145033	0.996116	0.977961	1.01461	1.00 (0.98-1.01)	0.68
14	insomnia	class.Bacilli.id.1673.summary.txt.gz	Simple mode	18	0.0169194	0.0169703	0.332746	-0.0163424	0.0501812	1.01706	0.98379	1.05146	1.02 (0.98-1.05)	0.33
15	insomnia	class.Bacilli.id.1673.summary.txt.gz	Weighted mode	18	0.0106766	0.0139663	0.455078	-0.0166974	0.0380506	1.01073	0.983441	1.03878	1.01 (0.98-1.04)	0.46
16	insomnia	class.Bacteroidia.id.912.summary.txt.gz	MR Egger	14	0.0138859	0.0149346	0.370813	-0.015386	0.0431577	1.01398	0.984732	1.0441	1.01 (0.98-1.04)	0.37
17	insomnia	class.Bacteroidia.id.912.summary.txt.gz	Weighted median	14	0.00127013	0.0100177	0.899107	-0.0183645	0.0209048	1.00127	0.981803	1.02112	1.00 (0.98-1.02)	0.9
18	insomnia	class.Bacteroidia.id.912.summary.txt.gz	Inverse variance weighted	14	0.0064279	0.0069627	0.355908	-0.00721899	0.0200748	1.00645	0.992807	1.02028	1.01 (0.99-1.02)	0.36
19	insomnia	class.Bacteroidia.id.912.summary.txt.gz	Simple mode	14	-0.00188816	0.0167872	0.912164	-0.034791	0.0310147	0.998114	0.965807	1.0315	1.00 (0.97-1.03)	0.91
20	insomnia	class.Bacteroidia.id.912.summary.txt.gz	Weighted mode	14	-0.00188816	0.0114191	0.871211	-0.0242695	0.0204932	0.998114	0.976023	1.0207	1.00 (0.98-1.02)	0.87
21	insomnia	class.Betaproteobacteria.id.2867.summary.txt.gz	MR Egger	12	-0.0187351	0.0424523	0.668369	-0.101942	0.0644714	0.981439	0.903082	1.0666	0.98 (0.90-1.07)	0.67
22	insomnia	class.Betaproteobacteria.id.2867.summary.txt.gz	Weighted median	12	0.0046801	0.011427	0.682124	-0.0177168	0.027077	1.00469	0.982439	1.02745	1.00 (0.98-1.03)	0.68
23	insomnia	class.Betaproteobacteria.id.2867.summary.txt.gz	Inverse variance weighted	12	0.011517	0.0118475	0.331001	-0.0117041	0.0347381	1.01158	0.988364	1.03535	1.01 (0.99-1.04)	0.33
24	insomnia	class.Betaproteobacteria.id.2867.summary.txt.gz	Simple mode	12	0.0124803	0.018951	0.523725	-0.0246637	0.0496244	1.01256	0.975638	1.05088	1.01 (0.98-1.05)	0.52
25	insomnia	class.Betaproteobacteria.id.2867.summary.txt.gz	Weighted mode	12	0.00812278	0.0176214	0.653806	-0.0264151	0.0426607	1.00816	0.973931	1.04358	1.01 (0.97-1.04)	0.65
26	insomnia	class.Clostridia.id.1859.summary.txt.gz	MR Egger	12	-0.026523	0.0447931	0.566915	-0.114317	0.0612715	0.973826	0.891975	1.06319	0.97 (0.89-1.06)	0.57
27	insomnia	class.Clostridia.id.1859.summary.txt.gz	Weighted median	12	0.00823617	0.0113443	0.467826	-0.0139986	0.0304709	1.00827	0.986099	1.03094	1.01 (0.99-1.03)	0.47
28	insomnia	class.Clostridia.id.1859.summary.txt.gz	Inverse variance weighted	12	0.00749483	0.00835296	0.369577	-0.00887697	0.0238666	1.00752	0.991162	1.02415	1.01 (0.99-1.02)	0.37
29	insomnia	class.Clostridia.id.1859.summary.txt.gz	Simple mode	12	0.0270104	0.0197081	0.197842	-0.0116175	0.0656384	1.02738	0.98845	1.06784	1.03 (0.99-1.07)	0.2
30	insomnia	class.Clostridia.id.1859.summary.txt.gz	Weighted mode	12	0.0200941	0.0192475	0.318892	-0.017631	0.0578193	1.0203	0.982524	1.05952	1.02 (0.98-1.06)	0.32
31	insomnia	class.Coriobacteriia.id.809.summary.txt.gz	MR Egger	18	-0.00462768	0.030668	0.881944	-0.0647369	0.0554816	0.995383	0.937314	1.05705	1.00 (0.94-1.06)	0.88
32	insomnia	class.Coriobacteriia.id.809.summary.txt.gz	Weighted median	18	0.00315176	0.00937825	0.736817	-0.0152296	0.0215331	1.00316	0.984886	1.02177	1.00 (0.98-1.02)	0.74
33	insomnia	class.Coriobacteriia.id.809.summary.txt.gz	Inverse variance weighted	18	0.00403393	0.0073051	0.580806	-0.0102841	0.0183519	1.00404	0.989769	1.01852	1.00 (0.99-1.02)	0.58
34	insomnia	class.Coriobacteriia.id.809.summary.txt.gz	Simple mode	18	0.00642216	0.0167659	0.706431	-0.026439	0.0392834	1.00644	0.973907	1.04007	1.01 (0.97-1.04)	0.71
35	insomnia	class.Coriobacteriia.id.809.summary.txt.gz	Weighted mode	18	0.00681743	0.0164135	0.683077	-0.025353	0.0389878	1.00684	0.974966	1.03976	1.01 (0.97-1.04)	0.68
36	insomnia	class.Deltaproteobacteria.id.3087.summary.txt.gz	MR Egger	13	-0.0300564	0.0262652	0.276772	-0.0815362	0.0214234	0.970391	0.921699	1.02165	0.97 (0.92-1.02)	0.28
37	insomnia	class.Deltaproteobacteria.id.3087.summary.txt.gz	Weighted median	13	-0.00511214	0.0104292	0.624011	-0.0255534	0.0153292	0.994901	0.97477	1.01545	0.99 (0.97-1.02)	0.62
38	insomnia	class.Deltaproteobacteria.id.3087.summary.txt.gz	Inverse variance weighted	13	-0.00652353	0.00935752	0.485713	-0.0248643	0.0118172	0.993498	0.975442	1.01189	0.99 (0.98-1.01)	0.49
39	insomnia	class.Deltaproteobacteria.id.3087.summary.txt.gz	Simple mode	13	0.0232578	0.0228449	0.32873	-0.0215182	0.0680338	1.02353	0.978712	1.0704	1.02 (0.98-1.07)	0.33
40	insomnia	class.Deltaproteobacteria.id.3087.summary.txt.gz	Weighted mode	13	-0.0164824	0.0161498	0.327584	-0.0481361	0.0151713	0.983653	0.953004	1.01529	0.98 (0.95-1.02)	0.33
41	insomnia	class.Erysipelotrichia.id.2147.summary.txt.gz	MR Egger	13	0.00210866	0.0386992	0.957523	-0.0737418	0.0779591	1.00211	0.928911	1.08108	1.00 (0.93-1.08)	0.96
42	insomnia	class.Erysipelotrichia.id.2147.summary.txt.gz	Weighted median	13	-0.00978153	0.0105172	0.352346	-0.0303953	0.0108323	0.990266	0.970062	1.01089	0.99 (0.97-1.01)	0.35
43	insomnia	class.Erysipelotrichia.id.2147.summary.txt.gz	Inverse variance weighted	13	-0.00329374	0.00870839	0.705263	-0.0203622	0.0137747	0.996712	0.979844	1.01387	1.00 (0.98-1.01)	0.71
44	insomnia	class.Erysipelotrichia.id.2147.summary.txt.gz	Simple mode	13	-0.0176579	0.0174806	0.332361	-0.0519198	0.016604	0.982497	0.949405	1.01674	0.98 (0.95-1.02)	0.33
45	insomnia	class.Erysipelotrichia.id.2147.summary.txt.gz	Weighted mode	13	-0.0176579	0.0158083	0.285861	-0.0486423	0.0133264	0.982497	0.952522	1.01342	0.98 (0.95-1.01)	0.29
46	insomnia	class.Gammaproteobacteria.id.3303.summary.txt.gz	MR Egger	7	0.0317107	0.0406478	0.470612	-0.047959	0.11138	1.03222	0.953173	1.11782	1.03 (0.95-1.12)	0.47
47	insomnia	class.Gammaproteobacteria.id.3303.summary.txt.gz	Weighted median	7	0.00296792	0.0136485	0.827855	-0.0237831	0.029719	1.00297	0.976497	1.03016	1.00 (0.98-1.03)	0.83
48	insomnia	class.Gammaproteobacteria.id.3303.summary.txt.gz	Inverse variance weighted	7	-0.00800656	0.0122793	0.514376	-0.0320739	0.0160608	0.992025	0.968435	1.01619	0.99 (0.97-1.02)	0.51
49	insomnia	class.Gammaproteobacteria.id.3303.summary.txt.gz	Simple mode	7	0.0114373	0.02334	0.641515	-0.0343091	0.0571836	1.0115	0.966273	1.05885	1.01 (0.97-1.06)	0.64
50	insomnia	class.Gammaproteobacteria.id.3303.summary.txt.gz	Weighted mode	7	0.0106036	0.019391	0.604221	-0.0274027	0.0486098	1.01066	0.972969	1.04981	1.01 (0.97-1.05)	0.6
51	insomnia	class.Lentisphaeria.id.2250.summary.txt.gz	MR Egger	8	-0.00958593	0.0168826	0.59077	-0.0426759	0.023504	0.99046	0.958222	1.02378	0.99 (0.96-1.02)	0.59
52	insomnia	class.Lentisphaeria.id.2250.summary.txt.gz	Weighted median	8	-0.00802272	0.00628664	0.201901	-0.0203445	0.00429909	0.992009	0.979861	1.00431	0.99 (0.98-1.00)	0.2
53	insomnia	class.Lentisphaeria.id.2250.summary.txt.gz	Inverse variance weighted	8	-0.00634566	0.0048911	0.194498	-0.0159322	0.00324091	0.993674	0.984194	1.00325	0.99 (0.98-1.00)	0.19
54	insomnia	class.Lentisphaeria.id.2250.summary.txt.gz	Simple mode	8	0.00079054	0.0103873	0.941464	-0.0195686	0.0211497	1.00079	0.980622	1.02137	1.00 (0.98-1.02)	0.94
55	insomnia	class.Lentisphaeria.id.2250.summary.txt.gz	Weighted mode	8	-0.00821859	0.0100534	0.44058	-0.0279233	0.0114861	0.991815	0.972463	1.01155	0.99 (0.97-1.01)	0.44
56	insomnia	class.Melainabacteria.id.1589.summary.txt.gz	MR Egger	10	0.013105	0.017539	0.476332	-0.0212715	0.0474815	1.01319	0.978953	1.04863	1.01 (0.98-1.05)	0.48
57	insomnia	class.Melainabacteria.id.1589.summary.txt.gz	Weighted median	10	0.00375055	0.00733716	0.609231	-0.0106303	0.0181314	1.00376	0.989426	1.0183	1.00 (0.99-1.02)	0.61
58	insomnia	class.Melainabacteria.id.1589.summary.txt.gz	Inverse variance weighted	10	0.00861986	0.00588866	0.143247	-0.00292191	0.0201616	1.00866	0.997082	1.02037	1.01 (1.00-1.02)	0.14
59	insomnia	class.Melainabacteria.id.1589.summary.txt.gz	Simple mode	10	-0.000336761	0.011332	0.976941	-0.0225475	0.021874	0.999663	0.977705	1.02211	1.00 (0.98-1.02)	0.98
60	insomnia	class.Melainabacteria.id.1589.summary.txt.gz	Weighted mode	10	-0.000336761	0.0109803	0.976202	-0.0218581	0.0211846	0.999663	0.978379	1.02141	1.00 (0.98-1.02)	0.98
61	insomnia	class.Methanobacteria.id.119.summary.txt.gz	MR Egger	10	0.00694906	0.0163193	0.681464	-0.0250367	0.0389348	1.00697	0.975274	1.0397	1.01 (0.98-1.04)	0.68
62	insomnia	class.Methanobacteria.id.119.summary.txt.gz	Weighted median	10	-0.00352417	0.00519133	0.497229	-0.0136992	0.00665084	0.996482	0.986394	1.00667	1.00 (0.99-1.01)	0.5
63	insomnia	class.Methanobacteria.id.119.summary.txt.gz	Inverse variance weighted	10	-0.00266445	0.00389756	0.494215	-0.0103037	0.00497476	0.997339	0.989749	1.00499	1.00 (0.99-1.00)	0.49
64	insomnia	class.Methanobacteria.id.119.summary.txt.gz	Simple mode	10	-0.0124147	0.00961248	0.228704	-0.0312552	0.00642573	0.987662	0.969228	1.00645	0.99 (0.97-1.01)	0.23
65	insomnia	class.Methanobacteria.id.119.summary.txt.gz	Weighted mode	10	-0.011718	0.0093821	0.243183	-0.0301069	0.00667094	0.98835	0.970342	1.00669	0.99 (0.97-1.01)	0.24
66	insomnia	class.Mollicutes.id.3920.summary.txt.gz	MR Egger	12	0.0259996	0.0255226	0.332363	-0.0240247	0.0760239	1.02634	0.976262	1.07899	1.03 (0.98-1.08)	0.33
67	insomnia	class.Mollicutes.id.3920.summary.txt.gz	Weighted median	12	-0.0131014	0.00956852	0.170929	-0.0318557	0.00565285	0.986984	0.968646	1.00567	0.99 (0.97-1.01)	0.17
68	insomnia	class.Mollicutes.id.3920.summary.txt.gz	Inverse variance weighted	12	-0.00881885	0.00826206	0.285795	-0.0250125	0.00737478	0.99122	0.975298	1.0074	0.99 (0.98-1.01)	0.29
69	insomnia	class.Mollicutes.id.3920.summary.txt.gz	Simple mode	12	-0.022428	0.0191149	0.265445	-0.0598931	0.0150371	0.977822	0.941865	1.01515	0.98 (0.94-1.02)	0.27
70	insomnia	class.Mollicutes.id.3920.summary.txt.gz	Weighted mode	12	-0.0187167	0.0185317	0.334203	-0.0550387	0.0176053	0.981457	0.946448	1.01776	0.98 (0.95-1.02)	0.33
71	insomnia	class.Negativicutes.id.2164.summary.txt.gz	MR Egger	12	0.0459753	0.0244624	0.0896082	-0.00197102	0.0939216	1.04705	0.998031	1.09847	1.05 (1.00-1.10)	0.09
72	insomnia	class.Negativicutes.id.2164.summary.txt.gz	Weighted median	12	0.0349068	0.0106647	0.00106369	0.014004	0.0558095	1.03552	1.0141	1.0574	1.04 (1.01-1.06)	0.0011
73	insomnia	class.Negativicutes.id.2164.summary.txt.gz	Inverse variance weighted	12	0.030861	0.00779551	7.53e-05	0.0155818	0.0461402	1.03134	1.0157	1.04722	1.03 (1.02-1.05)	7.5e-05
74	insomnia	class.Negativicutes.id.2164.summary.txt.gz	Simple mode	12	0.0423431	0.0204644	0.0628694	0.00223289	0.0824533	1.04325	1.00224	1.08595	1.04 (1.00-1.09)	0.06
75	insomnia	class.Negativicutes.id.2164.summary.txt.gz	Weighted mode	12	0.0431924	0.0211792	0.0661744	0.00168125	0.0847036	1.04414	1.00168	1.08839	1.04 (1.00-1.09)	0.07
76	insomnia	class.Verrucomicrobiae.id.4029.summary.txt.gz	MR Egger	12	-0.0263027	0.0224106	0.267722	-0.0702276	0.0176221	0.97404	0.932182	1.01778	0.97 (0.93-1.02)	0.27
77	insomnia	class.Verrucomicrobiae.id.4029.summary.txt.gz	Weighted median	12	-0.00893752	0.00799623	0.263688	-0.0246101	0.00673509	0.991102	0.97569	1.00676	0.99 (0.98-1.01)	0.26
78	insomnia	class.Verrucomicrobiae.id.4029.summary.txt.gz	Inverse variance weighted	12	-0.0083859	0.00626026	0.180394	-0.020656	0.00388422	0.991649	0.979556	1.00389	0.99 (0.98-1.00)	0.18
79	insomnia	class.Verrucomicrobiae.id.4029.summary.txt.gz	Simple mode	12	-0.0106825	0.0122875	0.403211	-0.0347659	0.013401	0.989374	0.965831	1.01349	0.99 (0.97-1.01)	0.4
80	insomnia	class.Verrucomicrobiae.id.4029.summary.txt.gz	Weighted mode	12	-0.0115101	0.0130127	0.395333	-0.0370151	0.0139948	0.988556	0.963662	1.01409	0.99 (0.96-1.01)	0.4
81	insomnia	family.Acidaminococcaceae.id.2166.summary.txt.gz	MR Egger	7	-0.0132737	0.0261517	0.633348	-0.0645311	0.0379837	0.986814	0.937507	1.03871	0.99 (0.94-1.04)	0.63
82	insomnia	family.Acidaminococcaceae.id.2166.summary.txt.gz	Weighted median	7	-0.000808807	0.0109482	0.941109	-0.0222672	0.0206496	0.999192	0.977979	1.02086	1.00 (0.98-1.02)	0.94
83	insomnia	family.Acidaminococcaceae.id.2166.summary.txt.gz	Inverse variance weighted	7	-0.000990507	0.00834769	0.905548	-0.017352	0.015371	0.99901	0.982798	1.01549	1.00 (0.98-1.02)	0.91
84	insomnia	family.Acidaminococcaceae.id.2166.summary.txt.gz	Simple mode	7	0.00617905	0.0175878	0.737352	-0.0282931	0.0406512	1.0062	0.972103	1.04149	1.01 (0.97-1.04)	0.74
85	insomnia	family.Acidaminococcaceae.id.2166.summary.txt.gz	Weighted mode	7	0.00595186	0.0165848	0.731979	-0.0265543	0.038458	1.00597	0.973795	1.03921	1.01 (0.97-1.04)	0.73
86	insomnia	family.Actinomycetaceae.id.421.summary.txt.gz	MR Egger	5	-0.00150973	0.0332692	0.966657	-0.0667175	0.063698	0.998491	0.935459	1.06577	1.00 (0.94-1.07)	0.97
87	insomnia	family.Actinomycetaceae.id.421.summary.txt.gz	Weighted median	5	-0.0180973	0.0104997	0.0847792	-0.0386767	0.00248207	0.982065	0.962062	1.00249	0.98 (0.96-1.00)	0.08
88	insomnia	family.Actinomycetaceae.id.421.summary.txt.gz	Inverse variance weighted	5	-0.0120868	0.0114755	0.292219	-0.0345788	0.0104052	0.987986	0.966012	1.01046	0.99 (0.97-1.01)	0.29
89	insomnia	family.Actinomycetaceae.id.421.summary.txt.gz	Simple mode	5	-0.0165132	0.0129876	0.272466	-0.0419688	0.00894243	0.983622	0.9589	1.00898	0.98 (0.96-1.01)	0.27
90	insomnia	family.Actinomycetaceae.id.421.summary.txt.gz	Weighted mode	5	-0.0173927	0.0119873	0.22042	-0.0408878	0.00610233	0.982758	0.959937	1.00612	0.98 (0.96-1.01)	0.22
91	insomnia	family.Alcaligenaceae.id.2875.summary.txt.gz	MR Egger	15	0.0394117	0.0538013	0.476839	-0.0660389	0.144862	1.0402	0.936094	1.15588	1.04 (0.94-1.16)	0.48
92	insomnia	family.Alcaligenaceae.id.2875.summary.txt.gz	Weighted median	15	0.015315	0.0110514	0.165808	-0.00634568	0.0369756	1.01543	0.993674	1.03767	1.02 (0.99-1.04)	0.17
93	insomnia	family.Alcaligenaceae.id.2875.summary.txt.gz	Inverse variance weighted	15	0.0126001	0.0122416	0.303348	-0.0113935	0.0365937	1.01268	0.988671	1.03727	1.01 (0.99-1.04)	0.3
94	insomnia	family.Alcaligenaceae.id.2875.summary.txt.gz	Simple mode	15	0.0114001	0.0208635	0.593385	-0.0294924	0.0522925	1.01147	0.970938	1.05368	1.01 (0.97-1.05)	0.59
95	insomnia	family.Alcaligenaceae.id.2875.summary.txt.gz	Weighted mode	15	0.00744366	0.0191797	0.703779	-0.0301486	0.045036	1.00747	0.970301	1.04607	1.01 (0.97-1.05)	0.7
96	insomnia	family.Bacteroidaceae.id.917.summary.txt.gz	MR Egger	9	0.0247963	0.0740058	0.747398	-0.120255	0.169848	1.02511	0.886694	1.18512	1.03 (0.89-1.19)	0.75
97	insomnia	family.Bacteroidaceae.id.917.summary.txt.gz	Weighted median	9	-0.00401809	0.014132	0.776162	-0.0317169	0.0236807	0.99599	0.968781	1.02396	1.00 (0.97-1.02)	0.78
98	insomnia	family.Bacteroidaceae.id.917.summary.txt.gz	Inverse variance weighted	9	0.0033246	0.013248	0.801852	-0.0226414	0.0292906	1.00333	0.977613	1.02972	1.00 (0.98-1.03)	0.8
99	insomnia	family.Bacteroidaceae.id.917.summary.txt.gz	Simple mode	9	-0.0221163	0.0246608	0.396	-0.0704513	0.0262188	0.978127	0.931973	1.02657	0.98 (0.93-1.03)	0.4
100	insomnia	family.Bacteroidaceae.id.917.summary.txt.gz	Weighted mode	9	-0.0159029	0.024142	0.528572	-0.0632212	0.0314154	0.984223	0.938736	1.03191	0.98 (0.94-1.03)	0.53
101	insomnia	family.BacteroidalesS24.7group.id.11173.summary.txt.gz	MR Egger	9	0.0191384	0.0280675	0.51724	-0.035874	0.0741507	1.01932	0.964762	1.07697	1.02 (0.96-1.08)	0.52
102	insomnia	family.BacteroidalesS24.7group.id.11173.summary.txt.gz	Weighted median	9	-0.00103049	0.00782198	0.895188	-0.0163616	0.0143006	0.99897	0.983772	1.0144	1.00 (0.98-1.01)	0.9
103	insomnia	family.BacteroidalesS24.7group.id.11173.summary.txt.gz	Inverse variance weighted	9	-0.00218668	0.00609907	0.71995	-0.0141409	0.00976751	0.997816	0.985959	1.00982	1.00 (0.99-1.01)	0.72
104	insomnia	family.BacteroidalesS24.7group.id.11173.summary.txt.gz	Simple mode	9	-0.000332712	0.0118416	0.978273	-0.0235423	0.0228769	0.999667	0.976733	1.02314	1.00 (0.98-1.02)	0.98
105	insomnia	family.BacteroidalesS24.7group.id.11173.summary.txt.gz	Weighted mode	9	-0.00116606	0.0122536	0.926528	-0.0251832	0.022851	0.998835	0.975131	1.02311	1.00 (0.98-1.02)	0.93
106	insomnia	family.Bifidobacteriaceae.id.433.summary.txt.gz	MR Egger	21	0.0432594	0.0238055	0.0849945	-0.00339949	0.0899182	1.04421	0.996606	1.09408	1.04 (1.00-1.09)	0.08
107	insomnia	family.Bifidobacteriaceae.id.433.summary.txt.gz	Weighted median	21	0.0170489	0.00744463	0.0220161	0.0024574	0.0316404	1.0172	1.00246	1.03215	1.02 (1.00-1.03)	0.022
108	insomnia	family.Bifidobacteriaceae.id.433.summary.txt.gz	Inverse variance weighted	21	0.00742494	0.00694527	0.285041	-0.0061878	0.0210377	1.00745	0.993831	1.02126	1.01 (0.99-1.02)	0.29
109	insomnia	family.Bifidobacteriaceae.id.433.summary.txt.gz	Simple mode	21	0.0234216	0.0113113	0.0515504	0.00125139	0.0455918	1.0237	1.00125	1.04665	1.02 (1.00-1.05)	0.05
110	insomnia	family.Bifidobacteriaceae.id.433.summary.txt.gz	Weighted mode	21	0.0215889	0.00954552	0.0350128	0.00287966	0.0402981	1.02182	1.00288	1.04112	1.02 (1.00-1.04)	0.035
111	insomnia	family.Christensenellaceae.id.1866.summary.txt.gz	MR Egger	11	0.013928	0.0208857	0.521583	-0.0270079	0.0548639	1.01403	0.973354	1.0564	1.01 (0.97-1.06)	0.52
112	insomnia	family.Christensenellaceae.id.1866.summary.txt.gz	Weighted median	11	-0.00378638	0.01071	0.723685	-0.0247779	0.0172051	0.996221	0.975527	1.01735	1.00 (0.98-1.02)	0.72
113	insomnia	family.Christensenellaceae.id.1866.summary.txt.gz	Inverse variance weighted	11	-0.000315583	0.00960213	0.973781	-0.0191358	0.0185046	0.999684	0.981046	1.01868	1.00 (0.98-1.02)	0.97
114	insomnia	family.Christensenellaceae.id.1866.summary.txt.gz	Simple mode	11	-0.00821564	0.0177807	0.653932	-0.0430659	0.0266346	0.991818	0.957848	1.02699	0.99 (0.96-1.03)	0.65
115	insomnia	family.Christensenellaceae.id.1866.summary.txt.gz	Weighted mode	11	-0.000836807	0.0166521	0.960911	-0.033475	0.0318014	0.999164	0.967079	1.03231	1.00 (0.97-1.03)	0.96
116	insomnia	family.Clostridiaceae1.id.1869.summary.txt.gz	MR Egger	10	0.0118915	0.0309493	0.710823	-0.0487691	0.072552	1.01196	0.952401	1.07525	1.01 (0.95-1.08)	0.71
117	insomnia	family.Clostridiaceae1.id.1869.summary.txt.gz	Weighted median	10	-0.00524109	0.0102646	0.609631	-0.0253597	0.0148775	0.994773	0.974959	1.01499	0.99 (0.97-1.01)	0.61
118	insomnia	family.Clostridiaceae1.id.1869.summary.txt.gz	Inverse variance weighted	10	0.00232811	0.0103456	0.821952	-0.0179492	0.0226054	1.00233	0.982211	1.02286	1.00 (0.98-1.02)	0.82
119	insomnia	family.Clostridiaceae1.id.1869.summary.txt.gz	Simple mode	10	-0.0048429	0.0144667	0.745474	-0.0331975	0.0235117	0.995169	0.967347	1.02379	1.00 (0.97-1.02)	0.75
120	insomnia	family.Clostridiaceae1.id.1869.summary.txt.gz	Weighted mode	10	-0.00555772	0.0137158	0.69479	-0.0324407	0.0213253	0.994458	0.96808	1.02155	0.99 (0.97-1.02)	0.69
121	insomnia	family.ClostridialesvadinBB60group.id.11286.summary.txt.gz	MR Egger	15	-0.00463387	0.0151162	0.764041	-0.0342617	0.024994	0.995377	0.966319	1.02531	1.00 (0.97-1.03)	0.76
122	insomnia	family.ClostridialesvadinBB60group.id.11286.summary.txt.gz	Weighted median	15	0.000540826	0.00734523	0.941305	-0.0138558	0.0149375	1.00054	0.98624	1.01505	1.00 (0.99-1.02)	0.94
123	insomnia	family.ClostridialesvadinBB60group.id.11286.summary.txt.gz	Inverse variance weighted	15	0.00156467	0.00536581	0.770593	-0.00895233	0.0120817	1.00157	0.991088	1.01215	1.00 (0.99-1.01)	0.77
124	insomnia	family.ClostridialesvadinBB60group.id.11286.summary.txt.gz	Simple mode	15	0.000982385	0.01515	0.949215	-0.0287115	0.0306763	1.00098	0.971697	1.03115	1.00 (0.97-1.03)	0.95
125	insomnia	family.ClostridialesvadinBB60group.id.11286.summary.txt.gz	Weighted mode	15	0.000239231	0.0144906	0.987061	-0.0281623	0.0286407	1.00024	0.972231	1.02905	1.00 (0.97-1.03)	0.99
126	insomnia	family.Coriobacteriaceae.id.811.summary.txt.gz	MR Egger	18	-0.00462768	0.030668	0.881944	-0.0647369	0.0554816	0.995383	0.937314	1.05705	1.00 (0.94-1.06)	0.88
127	insomnia	family.Coriobacteriaceae.id.811.summary.txt.gz	Weighted median	18	0.00315176	0.0091823	0.731415	-0.0148455	0.0211491	1.00316	0.985264	1.02137	1.00 (0.99-1.02)	0.73
128	insomnia	family.Coriobacteriaceae.id.811.summary.txt.gz	Inverse variance weighted	18	0.00403393	0.0073051	0.580806	-0.0102841	0.0183519	1.00404	0.989769	1.01852	1.00 (0.99-1.02)	0.58
129	insomnia	family.Coriobacteriaceae.id.811.summary.txt.gz	Simple mode	18	0.00642216	0.0161075	0.695073	-0.0251485	0.0379928	1.00644	0.975165	1.03872	1.01 (0.98-1.04)	0.7
130	insomnia	family.Coriobacteriaceae.id.811.summary.txt.gz	Weighted mode	18	0.00681743	0.0150602	0.656505	-0.0227006	0.0363355	1.00684	0.977555	1.037	1.01 (0.98-1.04)	0.66
131	insomnia	family.Defluviitaleaceae.id.1924.summary.txt.gz	MR Egger	12	-0.00298288	0.0281391	0.917675	-0.0581356	0.0521698	0.997022	0.943522	1.05355	1.00 (0.94-1.05)	0.92
132	insomnia	family.Defluviitaleaceae.id.1924.summary.txt.gz	Weighted median	12	0.0091692	0.00772538	0.23527	-0.00597254	0.0243109	1.00921	0.994045	1.02461	1.01 (0.99-1.02)	0.24
133	insomnia	family.Defluviitaleaceae.id.1924.summary.txt.gz	Inverse variance weighted	12	0.0031794	0.00812826	0.695684	-0.012752	0.0191108	1.00318	0.987329	1.01929	1.00 (0.99-1.02)	0.7
134	insomnia	family.Defluviitaleaceae.id.1924.summary.txt.gz	Simple mode	12	0.0116052	0.0111138	0.318791	-0.0101779	0.0333883	1.01167	0.989874	1.03395	1.01 (0.99-1.03)	0.32
135	insomnia	family.Defluviitaleaceae.id.1924.summary.txt.gz	Weighted mode	12	0.0112891	0.0107512	0.316226	-0.00978329	0.0323615	1.01135	0.990264	1.03289	1.01 (0.99-1.03)	0.32
136	insomnia	family.Desulfovibrionaceae.id.3169.summary.txt.gz	MR Egger	10	-0.0304642	0.0233737	0.228711	-0.0762766	0.0153483	0.969995	0.92656	1.01547	0.97 (0.93-1.02)	0.23
137	insomnia	family.Desulfovibrionaceae.id.3169.summary.txt.gz	Weighted median	10	-0.000705162	0.0108274	0.948073	-0.0219269	0.0205166	0.999295	0.978312	1.02073	1.00 (0.98-1.02)	0.95
138	insomnia	family.Desulfovibrionaceae.id.3169.summary.txt.gz	Inverse variance weighted	10	-0.00160243	0.00965444	0.868174	-0.0205251	0.0173203	0.998399	0.979684	1.01747	1.00 (0.98-1.02)	0.87
139	insomnia	family.Desulfovibrionaceae.id.3169.summary.txt.gz	Simple mode	10	0.0233391	0.0216802	0.309706	-0.0191542	0.0658323	1.02361	0.981028	1.06805	1.02 (0.98-1.07)	0.31
140	insomnia	family.Desulfovibrionaceae.id.3169.summary.txt.gz	Weighted mode	10	-0.0132026	0.0169329	0.455582	-0.0463911	0.0199859	0.986884	0.954669	1.02019	0.99 (0.95-1.02)	0.46
141	insomnia	family.Enterobacteriaceae.id.3469.summary.txt.gz	MR Egger	7	0.0507334	0.056376	0.409414	-0.0597636	0.16123	1.05204	0.941987	1.17496	1.05 (0.94-1.17)	0.41
142	insomnia	family.Enterobacteriaceae.id.3469.summary.txt.gz	Weighted median	7	0.00369017	0.0119753	0.75797	-0.0197815	0.0271618	1.0037	0.980413	1.02753	1.00 (0.98-1.03)	0.76
143	insomnia	family.Enterobacteriaceae.id.3469.summary.txt.gz	Inverse variance weighted	7	0.00937628	0.00942407	0.31977	-0.00909489	0.0278475	1.00942	0.990946	1.02824	1.01 (0.99-1.03)	0.32
144	insomnia	family.Enterobacteriaceae.id.3469.summary.txt.gz	Simple mode	7	-0.00225897	0.0181467	0.904998	-0.0378265	0.0333085	0.997744	0.96288	1.03387	1.00 (0.96-1.03)	0.9
145	insomnia	family.Enterobacteriaceae.id.3469.summary.txt.gz	Weighted mode	7	-0.00183849	0.0177766	0.920999	-0.0366806	0.0330036	0.998163	0.963984	1.03355	1.00 (0.96-1.03)	0.92
146	insomnia	family.Erysipelotrichaceae.id.2149.summary.txt.gz	MR Egger	13	0.00210866	0.0386992	0.957523	-0.0737418	0.0779591	1.00211	0.928911	1.08108	1.00 (0.93-1.08)	0.96
147	insomnia	family.Erysipelotrichaceae.id.2149.summary.txt.gz	Weighted median	13	-0.00978153	0.0105633	0.354451	-0.0304856	0.0109226	0.990266	0.969974	1.01098	0.99 (0.97-1.01)	0.35
148	insomnia	family.Erysipelotrichaceae.id.2149.summary.txt.gz	Inverse variance weighted	13	-0.00329374	0.00870839	0.705263	-0.0203622	0.0137747	0.996712	0.979844	1.01387	1.00 (0.98-1.01)	0.71
149	insomnia	family.Erysipelotrichaceae.id.2149.summary.txt.gz	Simple mode	13	-0.0176579	0.0171113	0.322448	-0.051196	0.0158802	0.982497	0.950092	1.01601	0.98 (0.95-1.02)	0.32
150	insomnia	family.Erysipelotrichaceae.id.2149.summary.txt.gz	Weighted mode	13	-0.0176579	0.0164616	0.304516	-0.0499227	0.0146068	0.982497	0.951303	1.01471	0.98 (0.95-1.01)	0.3
151	insomnia	family.FamilyXI.id.1936.summary.txt.gz	MR Egger	8	0.0342087	0.0330086	0.339986	-0.0304881	0.0989056	1.0348	0.969972	1.10396	1.03 (0.97-1.10)	0.34
152	insomnia	family.FamilyXI.id.1936.summary.txt.gz	Weighted median	8	-0.00125675	0.00572578	0.826269	-0.0124793	0.00996577	0.998744	0.987598	1.01002	1.00 (0.99-1.01)	0.83
153	insomnia	family.FamilyXI.id.1936.summary.txt.gz	Inverse variance weighted	8	0.00255464	0.00514654	0.619626	-0.00753258	0.0126419	1.00256	0.992496	1.01272	1.00 (0.99-1.01)	0.62
154	insomnia	family.FamilyXI.id.1936.summary.txt.gz	Simple mode	8	-0.00587779	0.0101397	0.580298	-0.0257515	0.0139959	0.994139	0.974577	1.01409	0.99 (0.97-1.01)	0.58
155	insomnia	family.FamilyXI.id.1936.summary.txt.gz	Weighted mode	8	-0.005331	0.00978885	0.602938	-0.0245171	0.0138551	0.994683	0.975781	1.01395	0.99 (0.98-1.01)	0.6
156	insomnia	family.FamilyXIII.id.1957.summary.txt.gz	MR Egger	11	-0.0379003	0.0270452	0.194632	-0.0909088	0.0151083	0.962809	0.913101	1.01522	0.96 (0.91-1.02)	0.19
157	insomnia	family.FamilyXIII.id.1957.summary.txt.gz	Weighted median	11	-0.0196879	0.0104364	0.0592325	-0.0401433	0.000767453	0.980505	0.960652	1.00077	0.98 (0.96-1.00)	0.06
158	insomnia	family.FamilyXIII.id.1957.summary.txt.gz	Inverse variance weighted	11	-0.0186085	0.00802728	0.0204409	-0.0343419	-0.00287501	0.981564	0.966241	0.997129	0.98 (0.97-1.00)	0.02
159	insomnia	family.FamilyXIII.id.1957.summary.txt.gz	Simple mode	11	-0.025564	0.0179089	0.183924	-0.0606656	0.00953747	0.97476	0.941138	1.00958	0.97 (0.94-1.01)	0.18
160	insomnia	family.FamilyXIII.id.1957.summary.txt.gz	Weighted mode	11	-0.0211436	0.016179	0.220514	-0.0528543	0.0105672	0.979078	0.948518	1.01062	0.98 (0.95-1.01)	0.22
161	insomnia	family.Lachnospiraceae.id.1987.summary.txt.gz	MR Egger	17	-0.0061313	0.0173217	0.728291	-0.0400819	0.0278193	0.993887	0.960711	1.02821	0.99 (0.96-1.03)	0.73
162	insomnia	family.Lachnospiraceae.id.1987.summary.txt.gz	Weighted median	17	-0.00173751	0.00965665	0.857209	-0.0206645	0.0171895	0.998264	0.979548	1.01734	1.00 (0.98-1.02)	0.86
163	insomnia	family.Lachnospiraceae.id.1987.summary.txt.gz	Inverse variance weighted	17	0.00737067	0.00699079	0.291727	-0.00633128	0.0210726	1.0074	0.993689	1.0213	1.01 (0.99-1.02)	0.29
164	insomnia	family.Lachnospiraceae.id.1987.summary.txt.gz	Simple mode	17	-0.0121736	0.0180879	0.510539	-0.0476259	0.0232788	0.9879	0.95349	1.02355	0.99 (0.95-1.02)	0.51
165	insomnia	family.Lachnospiraceae.id.1987.summary.txt.gz	Weighted mode	17	-0.0117929	0.0140012	0.412047	-0.0392352	0.0156495	0.988276	0.961525	1.01577	0.99 (0.96-1.02)	0.41
166	insomnia	family.Lactobacillaceae.id.1836.summary.txt.gz	MR Egger	10	0.0265902	0.0161212	0.137677	-0.00500735	0.0581878	1.02695	0.995005	1.05991	1.03 (1.00-1.06)	0.14
167	insomnia	family.Lactobacillaceae.id.1836.summary.txt.gz	Weighted median	10	0.00745599	0.00726852	0.304989	-0.0067903	0.0217023	1.00748	0.993233	1.02194	1.01 (0.99-1.02)	0.3
168	insomnia	family.Lactobacillaceae.id.1836.summary.txt.gz	Inverse variance weighted	10	0.00953462	0.00629031	0.129579	-0.00279437	0.0218636	1.00958	0.99721	1.0221	1.01 (1.00-1.02)	0.13
169	insomnia	family.Lactobacillaceae.id.1836.summary.txt.gz	Simple mode	10	0.00255438	0.0117419	0.832637	-0.0204598	0.0255685	1.00256	0.979748	1.0259	1.00 (0.98-1.03)	0.83
170	insomnia	family.Lactobacillaceae.id.1836.summary.txt.gz	Weighted mode	10	0.00563924	0.0102354	0.595074	-0.0144221	0.0257005	1.00566	0.985681	1.02603	1.01 (0.99-1.03)	0.6
171	insomnia	family.Methanobacteriaceae.id.121.summary.txt.gz	MR Egger	10	0.00694906	0.0163193	0.681464	-0.0250367	0.0389348	1.00697	0.975274	1.0397	1.01 (0.98-1.04)	0.68
172	insomnia	family.Methanobacteriaceae.id.121.summary.txt.gz	Weighted median	10	-0.00352417	0.00541813	0.515408	-0.0141437	0.00709537	0.996482	0.985956	1.00712	1.00 (0.99-1.01)	0.52
173	insomnia	family.Methanobacteriaceae.id.121.summary.txt.gz	Inverse variance weighted	10	-0.00266445	0.00389756	0.494215	-0.0103037	0.00497476	0.997339	0.989749	1.00499	1.00 (0.99-1.00)	0.49
174	insomnia	family.Methanobacteriaceae.id.121.summary.txt.gz	Simple mode	10	-0.0124147	0.00986425	0.239856	-0.0317487	0.0069192	0.987662	0.96875	1.00694	0.99 (0.97-1.01)	0.24
175	insomnia	family.Methanobacteriaceae.id.121.summary.txt.gz	Weighted mode	10	-0.011718	0.00945044	0.246351	-0.0302408	0.00680487	0.98835	0.970212	1.00683	0.99 (0.97-1.01)	0.25
176	insomnia	family.Oxalobacteraceae.id.2966.summary.txt.gz	MR Egger	14	-0.0115842	0.0218066	0.604958	-0.0543252	0.0311568	0.988483	0.947124	1.03165	0.99 (0.95-1.03)	0.6
177	insomnia	family.Oxalobacteraceae.id.2966.summary.txt.gz	Weighted median	14	0.0058951	0.005853	0.313842	-0.00557677	0.017367	1.00591	0.994439	1.01752	1.01 (0.99-1.02)	0.31
178	insomnia	family.Oxalobacteraceae.id.2966.summary.txt.gz	Inverse variance weighted	14	0.0022134	0.00536546	0.679953	-0.0083029	0.0127297	1.00222	0.991731	1.01281	1.00 (0.99-1.01)	0.68
179	insomnia	family.Oxalobacteraceae.id.2966.summary.txt.gz	Simple mode	14	0.00619104	0.0101314	0.551688	-0.0136666	0.0260487	1.00621	0.986426	1.02639	1.01 (0.99-1.03)	0.55
180	insomnia	family.Oxalobacteraceae.id.2966.summary.txt.gz	Weighted mode	14	0.00643458	0.00947173	0.508834	-0.01213	0.0249992	1.00646	0.987943	1.02531	1.01 (0.99-1.03)	0.51
181	insomnia	family.Pasteurellaceae.id.3689.summary.txt.gz	MR Egger	14	-0.00300387	0.0128335	0.81888	-0.0281575	0.0221498	0.997001	0.972235	1.0224	1.00 (0.97-1.02)	0.82
182	insomnia	family.Pasteurellaceae.id.3689.summary.txt.gz	Weighted median	14	-0.00227689	0.00636253	0.720449	-0.0147474	0.0101937	0.997726	0.985361	1.01025	1.00 (0.99-1.01)	0.72
183	insomnia	family.Pasteurellaceae.id.3689.summary.txt.gz	Inverse variance weighted	14	-0.00741906	0.00543634	0.172342	-0.0180743	0.00323616	0.992608	0.982088	1.00324	0.99 (0.98-1.00)	0.17
184	insomnia	family.Pasteurellaceae.id.3689.summary.txt.gz	Simple mode	14	-0.00125073	0.0109178	0.910546	-0.0226497	0.0201482	0.99875	0.977605	1.02035	1.00 (0.98-1.02)	0.91
185	insomnia	family.Pasteurellaceae.id.3689.summary.txt.gz	Weighted mode	14	-0.00100141	0.00870483	0.910171	-0.0180629	0.0160601	0.998999	0.982099	1.01619	1.00 (0.98-1.02)	0.91
186	insomnia	family.Peptococcaceae.id.2024.summary.txt.gz	MR Egger	10	0.0148027	0.0220514	0.52095	-0.0284182	0.0580235	1.01491	0.971982	1.05974	1.01 (0.97-1.06)	0.52
187	insomnia	family.Peptococcaceae.id.2024.summary.txt.gz	Weighted median	10	-0.0137808	0.00834583	0.0986945	-0.0301386	0.00257706	0.986314	0.970311	1.00258	0.99 (0.97-1.00)	0.1
188	insomnia	family.Peptococcaceae.id.2024.summary.txt.gz	Inverse variance weighted	10	-0.00453173	0.0088912	0.610271	-0.0219585	0.012895	0.995479	0.978281	1.01298	1.00 (0.98-1.01)	0.61
189	insomnia	family.Peptococcaceae.id.2024.summary.txt.gz	Simple mode	10	-0.015774	0.0116752	0.209657	-0.0386574	0.00710939	0.98435	0.96208	1.00713	0.98 (0.96-1.01)	0.21
190	insomnia	family.Peptococcaceae.id.2024.summary.txt.gz	Weighted mode	10	-0.0126347	0.00978604	0.228847	-0.0318153	0.00654598	0.987445	0.968685	1.00657	0.99 (0.97-1.01)	0.23
191	insomnia	family.Peptostreptococcaceae.id.2042.summary.txt.gz	MR Egger	14	0.014697	0.0168513	0.400237	-0.0183316	0.0477255	1.01481	0.981835	1.04888	1.01 (0.98-1.05)	0.4
192	insomnia	family.Peptostreptococcaceae.id.2042.summary.txt.gz	Weighted median	14	0.0130332	0.00891877	0.143928	-0.00444762	0.0305139	1.01312	0.995562	1.03098	1.01 (1.00-1.03)	0.14
193	insomnia	family.Peptostreptococcaceae.id.2042.summary.txt.gz	Inverse variance weighted	14	0.013273	0.0073775	0.0719989	-0.00118685	0.0277329	1.01336	0.998814	1.02812	1.01 (1.00-1.03)	0.07
194	insomnia	family.Peptostreptococcaceae.id.2042.summary.txt.gz	Simple mode	14	0.00466151	0.0145963	0.754525	-0.0239472	0.0332702	1.00467	0.976337	1.03383	1.00 (0.98-1.03)	0.75
195	insomnia	family.Peptostreptococcaceae.id.2042.summary.txt.gz	Weighted mode	14	0.0106593	0.0112214	0.359485	-0.0113346	0.0326533	1.01072	0.988729	1.03319	1.01 (0.99-1.03)	0.36
196	insomnia	family.Porphyromonadaceae.id.943.summary.txt.gz	MR Egger	10	-0.00839429	0.0405614	0.841217	-0.0878947	0.0711061	0.991641	0.915857	1.0737	0.99 (0.92-1.07)	0.84
197	insomnia	family.Porphyromonadaceae.id.943.summary.txt.gz	Weighted median	10	-0.00925473	0.012067	0.443114	-0.0329061	0.0143966	0.990788	0.967629	1.0145	0.99 (0.97-1.01)	0.44
198	insomnia	family.Porphyromonadaceae.id.943.summary.txt.gz	Inverse variance weighted	10	-0.006555	0.00993778	0.509508	-0.0260331	0.0129231	0.993466	0.974303	1.01301	0.99 (0.97-1.01)	0.51
199	insomnia	family.Porphyromonadaceae.id.943.summary.txt.gz	Simple mode	10	-0.00741365	0.0220133	0.744002	-0.0505597	0.0357324	0.992614	0.950697	1.03638	0.99 (0.95-1.04)	0.74
200	insomnia	family.Porphyromonadaceae.id.943.summary.txt.gz	Weighted mode	10	-0.00656542	0.0195226	0.744354	-0.0448297	0.0316988	0.993456	0.95616	1.03221	0.99 (0.96-1.03)	0.74
201	insomnia	family.Prevotellaceae.id.960.summary.txt.gz	MR Egger	16	0.0223427	0.0219597	0.326204	-0.0206982	0.0653836	1.02259	0.979515	1.06757	1.02 (0.98-1.07)	0.33
202	insomnia	family.Prevotellaceae.id.960.summary.txt.gz	Weighted median	16	-0.00156666	0.0089392	0.860878	-0.0190875	0.0159542	0.998435	0.981094	1.01608	1.00 (0.98-1.02)	0.86
203	insomnia	family.Prevotellaceae.id.960.summary.txt.gz	Inverse variance weighted	16	-0.0106278	0.00640538	0.0970752	-0.0231824	0.00192673	0.989428	0.977084	1.00193	0.99 (0.98-1.00)	0.1
204	insomnia	family.Prevotellaceae.id.960.summary.txt.gz	Simple mode	16	0.00515498	0.0165064	0.75911	-0.0271975	0.0375075	1.00517	0.973169	1.03822	1.01 (0.97-1.04)	0.76
205	insomnia	family.Prevotellaceae.id.960.summary.txt.gz	Weighted mode	16	0.00384965	0.0131066	0.772999	-0.0218393	0.0295386	1.00386	0.978397	1.02998	1.00 (0.98-1.03)	0.77
206	insomnia	family.Rhodospirillaceae.id.2717.summary.txt.gz	MR Egger	15	0.0346796	0.0334449	0.318678	-0.0308724	0.100232	1.03529	0.969599	1.10543	1.04 (0.97-1.11)	0.32
207	insomnia	family.Rhodospirillaceae.id.2717.summary.txt.gz	Weighted median	15	-0.00409487	0.00754111	0.587125	-0.0188755	0.0106857	0.995913	0.981302	1.01074	1.00 (0.98-1.01)	0.59
208	insomnia	family.Rhodospirillaceae.id.2717.summary.txt.gz	Inverse variance weighted	15	-0.00054685	0.00702723	0.937972	-0.0143202	0.0132265	0.999453	0.985782	1.01331	1.00 (0.99-1.01)	0.94
209	insomnia	family.Rhodospirillaceae.id.2717.summary.txt.gz	Simple mode	15	-0.00262069	0.0130326	0.843523	-0.0281646	0.0229233	0.997383	0.972228	1.02319	1.00 (0.97-1.02)	0.84
210	insomnia	family.Rhodospirillaceae.id.2717.summary.txt.gz	Weighted mode	15	-0.000132448	0.0120064	0.991354	-0.0236651	0.0234002	0.999868	0.976613	1.02368	1.00 (0.98-1.02)	0.99
211	insomnia	family.Rikenellaceae.id.967.summary.txt.gz	MR Egger	21	0.0211849	0.0187487	0.272563	-0.0155624	0.0579323	1.02141	0.984558	1.05964	1.02 (0.98-1.06)	0.27
212	insomnia	family.Rikenellaceae.id.967.summary.txt.gz	Weighted median	21	0.00398288	0.00792089	0.615082	-0.0115421	0.0195078	1.00399	0.988524	1.0197	1.00 (0.99-1.02)	0.62
213	insomnia	family.Rikenellaceae.id.967.summary.txt.gz	Inverse variance weighted	21	0.00860686	0.00596452	0.149017	-0.00308359	0.0202973	1.00864	0.996921	1.0205	1.01 (1.00-1.02)	0.15
214	insomnia	family.Rikenellaceae.id.967.summary.txt.gz	Simple mode	21	-0.00247793	0.015386	0.873669	-0.0326345	0.0276786	0.997525	0.967892	1.02807	1.00 (0.97-1.03)	0.87
215	insomnia	family.Rikenellaceae.id.967.summary.txt.gz	Weighted mode	21	-0.00380132	0.0175677	0.830882	-0.038234	0.0306313	0.996206	0.962488	1.03111	1.00 (0.96-1.03)	0.83
216	insomnia	family.Ruminococcaceae.id.2050.summary.txt.gz	MR Egger	10	0.0213544	0.0162665	0.225663	-0.010528	0.0532368	1.02158	0.989527	1.05468	1.02 (0.99-1.05)	0.23
217	insomnia	family.Ruminococcaceae.id.2050.summary.txt.gz	Weighted median	10	0.0121496	0.0106936	0.255888	-0.00880975	0.033109	1.01222	0.991229	1.03366	1.01 (0.99-1.03)	0.26
218	insomnia	family.Ruminococcaceae.id.2050.summary.txt.gz	Inverse variance weighted	10	0.0108941	0.00757711	0.150502	-0.00395706	0.0257452	1.01095	0.996051	1.02608	1.01 (1.00-1.03)	0.15
219	insomnia	family.Ruminococcaceae.id.2050.summary.txt.gz	Simple mode	10	0.00019448	0.0161065	0.99063	-0.0313743	0.0317632	1.00019	0.969113	1.03227	1.00 (0.97-1.03)	0.99
220	insomnia	family.Ruminococcaceae.id.2050.summary.txt.gz	Weighted mode	10	0.0104243	0.0142319	0.482528	-0.0174703	0.0383189	1.01048	0.982681	1.03906	1.01 (0.98-1.04)	0.48
221	insomnia	family.Streptococcaceae.id.1850.summary.txt.gz	MR Egger	16	-0.0275771	0.0473574	0.569612	-0.120397	0.0652434	0.9728	0.886568	1.06742	0.97 (0.89-1.07)	0.57
222	insomnia	family.Streptococcaceae.id.1850.summary.txt.gz	Weighted median	16	-6.96e-05	0.0111087	0.995001	-0.0218427	0.0217035	0.99993	0.978394	1.02194	1.00 (0.98-1.02)	1
223	insomnia	family.Streptococcaceae.id.1850.summary.txt.gz	Inverse variance weighted	16	-0.00163615	0.0118155	0.889865	-0.0247944	0.0215221	0.998365	0.97551	1.02176	1.00 (0.98-1.02)	0.89
224	insomnia	family.Streptococcaceae.id.1850.summary.txt.gz	Simple mode	16	0.00211303	0.0234038	0.929255	-0.0437584	0.0479845	1.00212	0.957185	1.04915	1.00 (0.96-1.05)	0.93
225	insomnia	family.Streptococcaceae.id.1850.summary.txt.gz	Weighted mode	16	0.00211303	0.0218098	0.924101	-0.0406341	0.0448602	1.00212	0.96018	1.04588	1.00 (0.96-1.05)	0.92
226	insomnia	family.unknownfamily.id.1000001214.summary.txt.gz	MR Egger	9	0.01024	0.0173919	0.574508	-0.0238481	0.044328	1.01029	0.976434	1.04533	1.01 (0.98-1.05)	0.57
227	insomnia	family.unknownfamily.id.1000001214.summary.txt.gz	Weighted median	9	0.00508022	0.00735602	0.489804	-0.00933758	0.019498	1.00509	0.990706	1.01969	1.01 (0.99-1.02)	0.49
228	insomnia	family.unknownfamily.id.1000001214.summary.txt.gz	Inverse variance weighted	9	0.0104606	0.00583976	0.0732492	-0.000985313	0.0219065	1.01052	0.999015	1.02215	1.01 (1.00-1.02)	0.07
229	insomnia	family.unknownfamily.id.1000001214.summary.txt.gz	Simple mode	9	0.00341882	0.0126032	0.793056	-0.0212835	0.0281212	1.00342	0.978941	1.02852	1.00 (0.98-1.03)	0.79
230	insomnia	family.unknownfamily.id.1000001214.summary.txt.gz	Weighted mode	9	0.00299448	0.0113188	0.798038	-0.0191903	0.0251793	1.003	0.980993	1.0255	1.00 (0.98-1.03)	0.8
231	insomnia	family.unknownfamily.id.1000005471.summary.txt.gz	MR Egger	14	0.00225663	0.016738	0.894989	-0.0305499	0.0350632	1.00226	0.969912	1.03569	1.00 (0.97-1.04)	0.89
232	insomnia	family.unknownfamily.id.1000005471.summary.txt.gz	Weighted median	14	0.00479348	0.00785988	0.541951	-0.0106119	0.0201988	1.0048	0.989444	1.0204	1.00 (0.99-1.02)	0.54
233	insomnia	family.unknownfamily.id.1000005471.summary.txt.gz	Inverse variance weighted	14	0.00331844	0.0056016	0.553577	-0.00766069	0.0142976	1.00332	0.992369	1.0144	1.00 (0.99-1.01)	0.55
234	insomnia	family.unknownfamily.id.1000005471.summary.txt.gz	Simple mode	14	0.00457324	0.0128146	0.72691	-0.0205434	0.0296898	1.00458	0.979666	1.03013	1.00 (0.98-1.03)	0.73
235	insomnia	family.unknownfamily.id.1000005471.summary.txt.gz	Weighted mode	14	0.00567188	0.0119687	0.643437	-0.0177868	0.0291306	1.00569	0.98237	1.02956	1.01 (0.98-1.03)	0.64
236	insomnia	family.unknownfamily.id.1000006161.summary.txt.gz	MR Egger	14	0.00576504	0.0171223	0.74216	-0.0277947	0.0393248	1.00578	0.972588	1.04011	1.01 (0.97-1.04)	0.74
237	insomnia	family.unknownfamily.id.1000006161.summary.txt.gz	Weighted median	14	-0.00176978	0.00556114	0.750303	-0.0126696	0.00913005	0.998232	0.98741	1.00917	1.00 (0.99-1.01)	0.75
238	insomnia	family.unknownfamily.id.1000006161.summary.txt.gz	Inverse variance weighted	14	-0.00392346	0.00394439	0.319885	-0.0116545	0.00380754	0.996084	0.988413	1.00381	1.00 (0.99-1.00)	0.32
239	insomnia	family.unknownfamily.id.1000006161.summary.txt.gz	Simple mode	14	0.00199176	0.00953177	0.837718	-0.0166905	0.020674	1.00199	0.983448	1.02089	1.00 (0.98-1.02)	0.84
240	insomnia	family.unknownfamily.id.1000006161.summary.txt.gz	Weighted mode	14	0.00141642	0.00965364	0.885601	-0.0175047	0.0203376	1.00142	0.982648	1.02055	1.00 (0.98-1.02)	0.89
241	insomnia	family.Veillonellaceae.id.2172.summary.txt.gz	MR Egger	19	-0.00547458	0.0142401	0.705414	-0.0333852	0.0224361	0.99454	0.967166	1.02269	0.99 (0.97-1.02)	0.71
242	insomnia	family.Veillonellaceae.id.2172.summary.txt.gz	Weighted median	19	-0.00279791	0.00758854	0.71235	-0.0176714	0.0120756	0.997206	0.982484	1.01215	1.00 (0.98-1.01)	0.71
243	insomnia	family.Veillonellaceae.id.2172.summary.txt.gz	Inverse variance weighted	19	-0.00222691	0.00633017	0.724993	-0.014634	0.0101802	0.997776	0.985473	1.01023	1.00 (0.99-1.01)	0.72
244	insomnia	family.Veillonellaceae.id.2172.summary.txt.gz	Simple mode	19	0.00427586	0.0127062	0.740373	-0.0206284	0.0291801	1.00429	0.979583	1.02961	1.00 (0.98-1.03)	0.74
245	insomnia	family.Veillonellaceae.id.2172.summary.txt.gz	Weighted mode	19	0.000403656	0.00991475	0.967973	-0.0190293	0.0198366	1.0004	0.981151	1.02003	1.00 (0.98-1.02)	0.97
246	insomnia	family.Verrucomicrobiaceae.id.4036.summary.txt.gz	MR Egger	12	-0.0262786	0.0224162	0.268246	-0.0702144	0.0176571	0.974064	0.932194	1.01781	0.97 (0.93-1.02)	0.27
247	insomnia	family.Verrucomicrobiaceae.id.4036.summary.txt.gz	Weighted median	12	-0.0089316	0.00790586	0.258584	-0.0244271	0.00656389	0.991108	0.975869	1.00659	0.99 (0.98-1.01)	0.26
248	insomnia	family.Verrucomicrobiaceae.id.4036.summary.txt.gz	Inverse variance weighted	12	-0.0083842	0.00626094	0.180529	-0.0206556	0.00388724	0.991651	0.979556	1.00389	0.99 (0.98-1.00)	0.18
249	insomnia	family.Verrucomicrobiaceae.id.4036.summary.txt.gz	Simple mode	12	-0.0106886	0.0125554	0.412743	-0.0352971	0.0139199	0.989368	0.965319	1.01402	0.99 (0.97-1.01)	0.41
250	insomnia	family.Verrucomicrobiaceae.id.4036.summary.txt.gz	Weighted mode	12	-0.0115164	0.012991	0.394322	-0.0369788	0.013946	0.98855	0.963697	1.01404	0.99 (0.96-1.01)	0.39
251	insomnia	family.Victivallaceae.id.2255.summary.txt.gz	MR Egger	13	-0.00486011	0.0166989	0.776432	-0.0375899	0.0278697	0.995152	0.963108	1.02826	1.00 (0.96-1.03)	0.78
252	insomnia	family.Victivallaceae.id.2255.summary.txt.gz	Weighted median	13	-0.00530954	0.00495634	0.284051	-0.015024	0.00440487	0.994705	0.985088	1.00441	0.99 (0.99-1.00)	0.28
253	insomnia	family.Victivallaceae.id.2255.summary.txt.gz	Inverse variance weighted	13	0.00141345	0.00344135	0.681275	-0.0053316	0.0081585	1.00141	0.994683	1.00819	1.00 (0.99-1.01)	0.68
254	insomnia	family.Victivallaceae.id.2255.summary.txt.gz	Simple mode	13	-0.00745525	0.00864045	0.405145	-0.0243905	0.00948003	0.992572	0.975905	1.00953	0.99 (0.98-1.01)	0.41
255	insomnia	family.Victivallaceae.id.2255.summary.txt.gz	Weighted mode	13	-0.00771568	0.00742992	0.319528	-0.0222783	0.00684696	0.992314	0.977968	1.00687	0.99 (0.98-1.01)	0.32
256	insomnia	genus..Clostridiuminnocuumgroup.id.14397.summary.txt.gz	MR Egger	9	0.00953082	0.0345748	0.790771	-0.0582358	0.0772975	1.00958	0.943427	1.08036	1.01 (0.94-1.08)	0.79
257	insomnia	genus..Clostridiuminnocuumgroup.id.14397.summary.txt.gz	Weighted median	9	0.0110348	0.0067541	0.102303	-0.00220324	0.0242728	1.0111	0.997799	1.02457	1.01 (1.00-1.02)	0.1
258	insomnia	genus..Clostridiuminnocuumgroup.id.14397.summary.txt.gz	Inverse variance weighted	9	0.0176419	0.00637736	0.00566898	0.00514231	0.0301416	1.0178	1.00516	1.0306	1.02 (1.01-1.03)	0.0057
259	insomnia	genus..Clostridiuminnocuumgroup.id.14397.summary.txt.gz	Simple mode	9	0.00800013	0.0101153	0.451814	-0.0118259	0.0278262	1.00803	0.988244	1.02822	1.01 (0.99-1.03)	0.45
260	insomnia	genus..Clostridiuminnocuumgroup.id.14397.summary.txt.gz	Weighted mode	9	0.00682513	0.00931488	0.484646	-0.011432	0.0250823	1.00685	0.988633	1.0254	1.01 (0.99-1.03)	0.48
261	insomnia	genus..Eubacteriumbrachygroup.id.11296.summary.txt.gz	MR Egger	10	0.00794638	0.016182	0.636569	-0.0237703	0.0396631	1.00798	0.97651	1.04046	1.01 (0.98-1.04)	0.64
262	insomnia	genus..Eubacteriumbrachygroup.id.11296.summary.txt.gz	Weighted median	10	0.00833829	0.00573594	0.146032	-0.00290416	0.0195807	1.00837	0.9971	1.01977	1.01 (1.00-1.02)	0.15
263	insomnia	genus..Eubacteriumbrachygroup.id.11296.summary.txt.gz	Inverse variance weighted	10	0.00436221	0.00422902	0.30231	-0.00392668	0.0126511	1.00437	0.996081	1.01273	1.00 (1.00-1.01)	0.3
264	insomnia	genus..Eubacteriumbrachygroup.id.11296.summary.txt.gz	Simple mode	10	0.00998196	0.00934284	0.313154	-0.00833	0.0282939	1.01003	0.991705	1.0287	1.01 (0.99-1.03)	0.31
265	insomnia	genus..Eubacteriumbrachygroup.id.11296.summary.txt.gz	Weighted mode	10	0.0101247	0.00934968	0.307016	-0.00820072	0.02845	1.01018	0.991833	1.02886	1.01 (0.99-1.03)	0.31
266	insomnia	genus..Eubacteriumcoprostanoligenesgroup.id.11375.summary.txt.gz	MR Egger	13	0.0407568	0.0297077	0.197418	-0.0174704	0.0989839	1.0416	0.982681	1.10405	1.04 (0.98-1.10)	0.2
267	insomnia	genus..Eubacteriumcoprostanoligenesgroup.id.11375.summary.txt.gz	Weighted median	13	-0.0126184	0.010279	0.219601	-0.0327652	0.00752843	0.987461	0.967766	1.00756	0.99 (0.97-1.01)	0.22
268	insomnia	genus..Eubacteriumcoprostanoligenesgroup.id.11375.summary.txt.gz	Inverse variance weighted	13	-0.0122365	0.00761081	0.107884	-0.0271537	0.0026807	0.987838	0.973212	1.00268	0.99 (0.97-1.00)	0.11
269	insomnia	genus..Eubacteriumcoprostanoligenesgroup.id.11375.summary.txt.gz	Simple mode	13	-0.0235905	0.0184416	0.225009	-0.0597361	0.012555	0.976686	0.942013	1.01263	0.98 (0.94-1.01)	0.23
270	insomnia	genus..Eubacteriumcoprostanoligenesgroup.id.11375.summary.txt.gz	Weighted mode	13	0.00741037	0.0196874	0.713188	-0.0311769	0.0459976	1.00744	0.969304	1.04707	1.01 (0.97-1.05)	0.71
271	insomnia	genus..Eubacteriumeligensgroup.id.14372.summary.txt.gz	MR Egger	8	0.027019	0.0329859	0.444035	-0.0376334	0.0916714	1.02739	0.963066	1.096	1.03 (0.96-1.10)	0.44
272	insomnia	genus..Eubacteriumeligensgroup.id.14372.summary.txt.gz	Weighted median	8	0.00760437	0.0112729	0.499948	-0.0144905	0.0296992	1.00763	0.985614	1.03014	1.01 (0.99-1.03)	0.5
273	insomnia	genus..Eubacteriumeligensgroup.id.14372.summary.txt.gz	Inverse variance weighted	8	0.00766273	0.00886879	0.387582	-0.0097201	0.0250456	1.00769	0.990327	1.02536	1.01 (0.99-1.03)	0.39
274	insomnia	genus..Eubacteriumeligensgroup.id.14372.summary.txt.gz	Simple mode	8	0.0206842	0.0210174	0.35783	-0.02051	0.0618784	1.0209	0.979699	1.06383	1.02 (0.98-1.06)	0.36
275	insomnia	genus..Eubacteriumeligensgroup.id.14372.summary.txt.gz	Weighted mode	8	0.0217688	0.0207095	0.328118	-0.0188218	0.0623595	1.02201	0.981354	1.06434	1.02 (0.98-1.06)	0.33
276	insomnia	genus..Eubacteriumfissicatenagroup.id.14373.summary.txt.gz	MR Egger	9	0.00952175	0.0283405	0.746734	-0.0460256	0.0650691	1.00957	0.955018	1.06723	1.01 (0.96-1.07)	0.75
277	insomnia	genus..Eubacteriumfissicatenagroup.id.14373.summary.txt.gz	Weighted median	9	-0.0047328	0.00614431	0.441137	-0.0167756	0.00731004	0.995278	0.983364	1.00734	1.00 (0.98-1.01)	0.44
278	insomnia	genus..Eubacteriumfissicatenagroup.id.14373.summary.txt.gz	Inverse variance weighted	9	-0.00132059	0.00502711	0.792787	-0.0111737	0.00853255	0.99868	0.988888	1.00857	1.00 (0.99-1.01)	0.79
279	insomnia	genus..Eubacteriumfissicatenagroup.id.14373.summary.txt.gz	Simple mode	9	-0.00457482	0.00928651	0.635508	-0.0227764	0.0136267	0.995436	0.977481	1.01372	1.00 (0.98-1.01)	0.64
280	insomnia	genus..Eubacteriumfissicatenagroup.id.14373.summary.txt.gz	Weighted mode	9	-0.00506221	0.00898753	0.5887	-0.0226778	0.0125534	0.994951	0.977577	1.01263	0.99 (0.98-1.01)	0.59
281	insomnia	genus..Eubacteriumhalliigroup.id.11338.summary.txt.gz	MR Egger	16	0.00199527	0.0123855	0.874318	-0.0222803	0.0262708	1.002	0.977966	1.02662	1.00 (0.98-1.03)	0.87
282	insomnia	genus..Eubacteriumhalliigroup.id.11338.summary.txt.gz	Weighted median	16	-0.000258107	0.00855972	0.975945	-0.0170352	0.0165189	0.999742	0.983109	1.01666	1.00 (0.98-1.02)	0.98
283	insomnia	genus..Eubacteriumhalliigroup.id.11338.summary.txt.gz	Inverse variance weighted	16	-0.00230795	0.00594186	0.697704	-0.013954	0.00933809	0.997695	0.986143	1.00938	1.00 (0.99-1.01)	0.7
284	insomnia	genus..Eubacteriumhalliigroup.id.11338.summary.txt.gz	Simple mode	16	0.00238714	0.0136627	0.863637	-0.0243918	0.0291661	1.00239	0.975903	1.0296	1.00 (0.98-1.03)	0.86
285	insomnia	genus..Eubacteriumhalliigroup.id.11338.summary.txt.gz	Weighted mode	16	0.00315428	0.0119822	0.795942	-0.0203308	0.0266394	1.00316	0.979874	1.027	1.00 (0.98-1.03)	0.8
286	insomnia	genus..Eubacteriumnodatumgroup.id.11297.summary.txt.gz	MR Egger	11	-0.0124157	0.0162325	0.463932	-0.0442314	0.0193999	0.987661	0.956733	1.01959	0.99 (0.96-1.02)	0.46
287	insomnia	genus..Eubacteriumnodatumgroup.id.11297.summary.txt.gz	Weighted median	11	-0.00337977	0.00494936	0.494688	-0.0130805	0.00632097	0.996626	0.987005	1.00634	1.00 (0.99-1.01)	0.49
288	insomnia	genus..Eubacteriumnodatumgroup.id.11297.summary.txt.gz	Inverse variance weighted	11	-0.0022403	0.00363103	0.537243	-0.00935713	0.00487652	0.997762	0.990687	1.00489	1.00 (0.99-1.00)	0.54
289	insomnia	genus..Eubacteriumnodatumgroup.id.11297.summary.txt.gz	Simple mode	11	0.0065937	0.00846989	0.454308	-0.0100073	0.0231947	1.00662	0.990043	1.02347	1.01 (0.99-1.02)	0.45
290	insomnia	genus..Eubacteriumnodatumgroup.id.11297.summary.txt.gz	Weighted mode	11	0.00470062	0.00773614	0.556986	-0.0104622	0.0198635	1.00471	0.989592	1.02006	1.00 (0.99-1.02)	0.56
291	insomnia	genus..Eubacteriumoxidoreducensgroup.id.11339.summary.txt.gz	MR Egger	5	0.0286424	0.0299146	0.408964	-0.0299903	0.0872751	1.02906	0.970455	1.0912	1.03 (0.97-1.09)	0.41
292	insomnia	genus..Eubacteriumoxidoreducensgroup.id.11339.summary.txt.gz	Weighted median	5	0.0113752	0.00836279	0.173762	-0.00501589	0.0277663	1.01144	0.994997	1.02816	1.01 (0.99-1.03)	0.17
293	insomnia	genus..Eubacteriumoxidoreducensgroup.id.11339.summary.txt.gz	Inverse variance weighted	5	0.00644173	0.00871248	0.459683	-0.0106347	0.0235182	1.00646	0.989422	1.0238	1.01 (0.99-1.02)	0.46
294	insomnia	genus..Eubacteriumoxidoreducensgroup.id.11339.summary.txt.gz	Simple mode	5	0.0154102	0.0110273	0.234803	-0.00620322	0.0370236	1.01553	0.993816	1.03772	1.02 (0.99-1.04)	0.23
295	insomnia	genus..Eubacteriumoxidoreducensgroup.id.11339.summary.txt.gz	Weighted mode	5	0.0140414	0.0100486	0.234835	-0.0056538	0.0337366	1.01414	0.994362	1.03431	1.01 (0.99-1.03)	0.23
296	insomnia	genus..Eubacteriumrectalegroup.id.14374.summary.txt.gz	MR Egger	9	0.0220495	0.0549001	0.699936	-0.0855547	0.129654	1.02229	0.918003	1.13843	1.02 (0.92-1.14)	0.7
297	insomnia	genus..Eubacteriumrectalegroup.id.14374.summary.txt.gz	Weighted median	9	0.000683372	0.0124561	0.956248	-0.0237305	0.0250973	1.00068	0.976549	1.02541	1.00 (0.98-1.03)	0.96
298	insomnia	genus..Eubacteriumrectalegroup.id.14374.summary.txt.gz	Inverse variance weighted	9	-0.00038623	0.0141354	0.978202	-0.0280916	0.0273191	0.999614	0.972299	1.0277	1.00 (0.97-1.03)	0.98
299	insomnia	genus..Eubacteriumrectalegroup.id.14374.summary.txt.gz	Simple mode	9	0.00456358	0.0182124	0.808458	-0.0311327	0.0402599	1.00457	0.969347	1.04108	1.00 (0.97-1.04)	0.81
300	insomnia	genus..Eubacteriumrectalegroup.id.14374.summary.txt.gz	Weighted mode	9	0.00456358	0.0166984	0.79155	-0.0281653	0.0372925	1.00457	0.972228	1.038	1.00 (0.97-1.04)	0.79
301	insomnia	genus..Eubacteriumruminantiumgroup.id.11340.summary.txt.gz	MR Egger	18	-0.0151621	0.0177454	0.405482	-0.0499431	0.0196189	0.984952	0.951284	1.01981	0.98 (0.95-1.02)	0.41
302	insomnia	genus..Eubacteriumruminantiumgroup.id.11340.summary.txt.gz	Weighted median	18	-0.00686393	0.00624577	0.27178	-0.0191056	0.00537778	0.99316	0.981076	1.00539	0.99 (0.98-1.01)	0.27
303	insomnia	genus..Eubacteriumruminantiumgroup.id.11340.summary.txt.gz	Inverse variance weighted	18	-0.000943774	0.00486385	0.846146	-0.0104769	0.00858937	0.999057	0.989578	1.00863	1.00 (0.99-1.01)	0.85
304	insomnia	genus..Eubacteriumruminantiumgroup.id.11340.summary.txt.gz	Simple mode	18	-0.0102974	0.0120125	0.403245	-0.0338419	0.0132471	0.989755	0.966724	1.01334	0.99 (0.97-1.01)	0.4
305	insomnia	genus..Eubacteriumruminantiumgroup.id.11340.summary.txt.gz	Weighted mode	18	-0.0100609	0.0109301	0.370205	-0.031484	0.0113622	0.98999	0.969006	1.01143	0.99 (0.97-1.01)	0.37
306	insomnia	genus..Eubacteriumventriosumgroup.id.11341.summary.txt.gz	MR Egger	15	-0.00688062	0.0358006	0.850561	-0.0770498	0.0632886	0.993143	0.925844	1.06533	0.99 (0.93-1.07)	0.85
307	insomnia	genus..Eubacteriumventriosumgroup.id.11341.summary.txt.gz	Weighted median	15	0.00645918	0.00979276	0.509519	-0.0127346	0.025653	1.00648	0.987346	1.02598	1.01 (0.99-1.03)	0.51
308	insomnia	genus..Eubacteriumventriosumgroup.id.11341.summary.txt.gz	Inverse variance weighted	15	0.00131376	0.00760118	0.86278	-0.0135846	0.0162121	1.00131	0.986507	1.01634	1.00 (0.99-1.02)	0.86
309	insomnia	genus..Eubacteriumventriosumgroup.id.11341.summary.txt.gz	Simple mode	15	0.0111752	0.0174412	0.532044	-0.0230096	0.04536	1.01124	0.977253	1.0464	1.01 (0.98-1.05)	0.53
310	insomnia	genus..Eubacteriumventriosumgroup.id.11341.summary.txt.gz	Weighted mode	15	0.0115262	0.0180929	0.534369	-0.023936	0.0469884	1.01159	0.976348	1.04811	1.01 (0.98-1.05)	0.53
311	insomnia	genus..Eubacteriumxylanophilumgroup.id.14375.summary.txt.gz	MR Egger	9	0.0170581	0.0246349	0.510974	-0.0312263	0.0653424	1.0172	0.969256	1.06752	1.02 (0.97-1.07)	0.51
312	insomnia	genus..Eubacteriumxylanophilumgroup.id.14375.summary.txt.gz	Weighted median	9	-0.00766237	0.00995535	0.441494	-0.0271748	0.0118501	0.992367	0.973191	1.01192	0.99 (0.97-1.01)	0.44
313	insomnia	genus..Eubacteriumxylanophilumgroup.id.14375.summary.txt.gz	Inverse variance weighted	9	-0.00522958	0.0079097	0.508509	-0.0207326	0.0102734	0.994784	0.979481	1.01033	0.99 (0.98-1.01)	0.51
314	insomnia	genus..Eubacteriumxylanophilumgroup.id.14375.summary.txt.gz	Simple mode	9	-0.00848857	0.0147676	0.581219	-0.037433	0.0204559	0.991547	0.963259	1.02067	0.99 (0.96-1.02)	0.58
315	insomnia	genus..Eubacteriumxylanophilumgroup.id.14375.summary.txt.gz	Weighted mode	9	-0.0087279	0.0154026	0.586493	-0.038917	0.0214612	0.99131	0.961831	1.02169	0.99 (0.96-1.02)	0.59
316	insomnia	genus..Ruminococcusgauvreauiigroup.id.11342.summary.txt.gz	MR Egger	12	-0.0137631	0.0342739	0.696454	-0.08094	0.0534138	0.986331	0.922249	1.05487	0.99 (0.92-1.05)	0.7
317	insomnia	genus..Ruminococcusgauvreauiigroup.id.11342.summary.txt.gz	Weighted median	12	0.00816062	0.00951069	0.390866	-0.0104803	0.0268016	1.00819	0.989574	1.02716	1.01 (0.99-1.03)	0.39
318	insomnia	genus..Ruminococcusgauvreauiigroup.id.11342.summary.txt.gz	Inverse variance weighted	12	0.0102532	0.00781846	0.189721	-0.00507101	0.0255774	1.01031	0.994942	1.02591	1.01 (0.99-1.03)	0.19
319	insomnia	genus..Ruminococcusgauvreauiigroup.id.11342.summary.txt.gz	Simple mode	12	0.00495313	0.0174118	0.781334	-0.029174	0.0390802	1.00497	0.971248	1.03985	1.00 (0.97-1.04)	0.78
320	insomnia	genus..Ruminococcusgauvreauiigroup.id.11342.summary.txt.gz	Weighted mode	12	0.00495313	0.0164817	0.769382	-0.0273509	0.0372572	1.00497	0.97302	1.03796	1.00 (0.97-1.04)	0.77
321	insomnia	genus..Ruminococcusgnavusgroup.id.14376.summary.txt.gz	MR Egger	12	0.00200067	0.0251199	0.938091	-0.0472344	0.0512357	1.002	0.953864	1.05257	1.00 (0.95-1.05)	0.94
322	insomnia	genus..Ruminococcusgnavusgroup.id.14376.summary.txt.gz	Weighted median	12	-0.00548433	0.00722909	0.448064	-0.0196533	0.00868468	0.994531	0.980539	1.00872	0.99 (0.98-1.01)	0.45
323	insomnia	genus..Ruminococcusgnavusgroup.id.14376.summary.txt.gz	Inverse variance weighted	12	0.00261802	0.00534999	0.624594	-0.00786797	0.013104	1.00262	0.992163	1.01319	1.00 (0.99-1.01)	0.62
324	insomnia	genus..Ruminococcusgnavusgroup.id.14376.summary.txt.gz	Simple mode	12	-0.00984797	0.0125724	0.449986	-0.0344898	0.0147939	0.9902	0.966098	1.0149	0.99 (0.97-1.01)	0.45
325	insomnia	genus..Ruminococcusgnavusgroup.id.14376.summary.txt.gz	Weighted mode	12	-0.00964302	0.0135342	0.490997	-0.0361701	0.016884	0.990403	0.964476	1.01703	0.99 (0.96-1.02)	0.49
326	insomnia	genus..Ruminococcustorquesgroup.id.14377.summary.txt.gz	MR Egger	10	-0.0198562	0.0223453	0.400142	-0.0636529	0.0239405	0.98034	0.938331	1.02423	0.98 (0.94-1.02)	0.4
327	insomnia	genus..Ruminococcustorquesgroup.id.14377.summary.txt.gz	Weighted median	10	-0.00392028	0.0105747	0.710844	-0.0246467	0.0168061	0.996087	0.975655	1.01695	1.00 (0.98-1.02)	0.71
328	insomnia	genus..Ruminococcustorquesgroup.id.14377.summary.txt.gz	Inverse variance weighted	10	-0.00390127	0.00816297	0.632705	-0.0199007	0.0120981	0.996106	0.980296	1.01217	1.00 (0.98-1.01)	0.63
329	insomnia	genus..Ruminococcustorquesgroup.id.14377.summary.txt.gz	Simple mode	10	-0.00294271	0.0171828	0.867809	-0.0366211	0.0307356	0.997062	0.964041	1.03121	1.00 (0.96-1.03)	0.87
330	insomnia	genus..Ruminococcustorquesgroup.id.14377.summary.txt.gz	Weighted mode	10	-0.00480129	0.0165243	0.777972	-0.0371889	0.0275863	0.99521	0.963494	1.02797	1.00 (0.96-1.03)	0.78
331	insomnia	genus.Actinomyces.id.423.summary.txt.gz	MR Egger	7	0.0206903	0.0338519	0.567783	-0.0456593	0.08704	1.02091	0.955367	1.09094	1.02 (0.96-1.09)	0.57
332	insomnia	genus.Actinomyces.id.423.summary.txt.gz	Weighted median	7	0.00220789	0.0102106	0.828804	-0.0178048	0.0222206	1.00221	0.982353	1.02247	1.00 (0.98-1.02)	0.83
333	insomnia	genus.Actinomyces.id.423.summary.txt.gz	Inverse variance weighted	7	0.00604386	0.0119013	0.611573	-0.0172828	0.0293705	1.00606	0.982866	1.02981	1.01 (0.98-1.03)	0.61
334	insomnia	genus.Actinomyces.id.423.summary.txt.gz	Simple mode	7	-0.00171648	0.0185571	0.929314	-0.0380885	0.0346555	0.998285	0.962628	1.03526	1.00 (0.96-1.04)	0.93
335	insomnia	genus.Actinomyces.id.423.summary.txt.gz	Weighted mode	7	-0.00761117	0.0165053	0.660945	-0.0399616	0.0247393	0.992418	0.960826	1.02505	0.99 (0.96-1.03)	0.66
336	insomnia	genus.Adlercreutzia.id.812.summary.txt.gz	MR Egger	8	0.0033988	0.0309371	0.916101	-0.0572379	0.0640355	1.0034	0.944369	1.06613	1.00 (0.94-1.07)	0.92
337	insomnia	genus.Adlercreutzia.id.812.summary.txt.gz	Weighted median	8	0.00513134	0.00888487	0.563577	-0.012283	0.0225457	1.00514	0.987792	1.0228	1.01 (0.99-1.02)	0.56
338	insomnia	genus.Adlercreutzia.id.812.summary.txt.gz	Inverse variance weighted	8	0.0113747	0.00686039	0.0973134	-0.0020717	0.024821	1.01144	0.99793	1.02513	1.01 (1.00-1.03)	0.1
339	insomnia	genus.Adlercreutzia.id.812.summary.txt.gz	Simple mode	8	0.00123131	0.0144424	0.934445	-0.0270758	0.0295384	1.00123	0.973287	1.02998	1.00 (0.97-1.03)	0.93
340	insomnia	genus.Adlercreutzia.id.812.summary.txt.gz	Weighted mode	8	0.00123131	0.0148127	0.936079	-0.0278016	0.0302642	1.00123	0.972581	1.03073	1.00 (0.97-1.03)	0.94
341	insomnia	genus.Akkermansia.id.4037.summary.txt.gz	MR Egger	12	-0.0262064	0.0223735	0.268626	-0.0700584	0.0176457	0.974134	0.932339	1.0178	0.97 (0.93-1.02)	0.27
342	insomnia	genus.Akkermansia.id.4037.summary.txt.gz	Weighted median	12	-0.00891114	0.0079211	0.260594	-0.0244365	0.00661421	0.991128	0.97586	1.00664	0.99 (0.98-1.01)	0.26
343	insomnia	genus.Akkermansia.id.4037.summary.txt.gz	Inverse variance weighted	12	-0.00838117	0.00625829	0.180502	-0.0206474	0.00388508	0.991654	0.979564	1.00389	0.99 (0.98-1.00)	0.18
344	insomnia	genus.Akkermansia.id.4037.summary.txt.gz	Simple mode	12	-0.0106413	0.0131688	0.436179	-0.0364521	0.0151696	0.989415	0.964204	1.01529	0.99 (0.96-1.02)	0.44
345	insomnia	genus.Akkermansia.id.4037.summary.txt.gz	Weighted mode	12	-0.0114665	0.0125464	0.380352	-0.0360574	0.0131244	0.988599	0.964585	1.01321	0.99 (0.96-1.01)	0.38
346	insomnia	genus.Alistipes.id.968.summary.txt.gz	MR Egger	14	0.0206696	0.0370566	0.587247	-0.0519614	0.0933006	1.02088	0.949366	1.09779	1.02 (0.95-1.10)	0.59
347	insomnia	genus.Alistipes.id.968.summary.txt.gz	Weighted median	14	0.0165525	0.0109715	0.131379	-0.00495157	0.0380567	1.01669	0.995061	1.03879	1.02 (1.00-1.04)	0.13
348	insomnia	genus.Alistipes.id.968.summary.txt.gz	Inverse variance weighted	14	0.0148353	0.00766743	0.0530084	-0.000192818	0.0298635	1.01495	0.999807	1.03031	1.01 (1.00-1.03)	0.05
349	insomnia	genus.Alistipes.id.968.summary.txt.gz	Simple mode	14	0.018207	0.0189193	0.353435	-0.0188749	0.0552888	1.01837	0.981302	1.05685	1.02 (0.98-1.06)	0.35
350	insomnia	genus.Alistipes.id.968.summary.txt.gz	Weighted mode	14	0.0195503	0.0199423	0.344809	-0.0195366	0.0586373	1.01974	0.980653	1.06039	1.02 (0.98-1.06)	0.34
351	insomnia	genus.Allisonella.id.2174.summary.txt.gz	MR Egger	8	-0.0065856	0.0328372	0.847674	-0.0709465	0.0577753	0.993436	0.931512	1.05948	0.99 (0.93-1.06)	0.85
352	insomnia	genus.Allisonella.id.2174.summary.txt.gz	Weighted median	8	0.00499169	0.00558778	0.371685	-0.00596036	0.0159437	1.005	0.994057	1.01607	1.01 (0.99-1.02)	0.37
353	insomnia	genus.Allisonella.id.2174.summary.txt.gz	Inverse variance weighted	8	0.00666194	0.00457363	0.145227	-0.00230236	0.0156262	1.00668	0.9977	1.01575	1.01 (1.00-1.02)	0.15
354	insomnia	genus.Allisonella.id.2174.summary.txt.gz	Simple mode	8	0.00568886	0.00748436	0.472014	-0.00898048	0.0203582	1.00571	0.99106	1.02057	1.01 (0.99-1.02)	0.47
355	insomnia	genus.Allisonella.id.2174.summary.txt.gz	Weighted mode	8	0.00551823	0.00805155	0.515163	-0.0102628	0.0212993	1.00553	0.98979	1.02153	1.01 (0.99-1.02)	0.52
356	insomnia	genus.Alloprevotella.id.961.summary.txt.gz	MR Egger	6	0.0865501	0.0449782	0.126648	-0.0016072	0.174707	1.09041	0.998394	1.1909	1.09 (1.00-1.19)	0.13
357	insomnia	genus.Alloprevotella.id.961.summary.txt.gz	Weighted median	6	-0.00190271	0.00648491	0.769211	-0.0146131	0.0108077	0.998099	0.985493	1.01087	1.00 (0.99-1.01)	0.77
358	insomnia	genus.Alloprevotella.id.961.summary.txt.gz	Inverse variance weighted	6	-0.00545013	0.0060174	0.36508	-0.0172442	0.00634398	0.994565	0.982904	1.00636	0.99 (0.98-1.01)	0.37
359	insomnia	genus.Alloprevotella.id.961.summary.txt.gz	Simple mode	6	0.00299093	0.0102115	0.781366	-0.0170236	0.0230055	1.003	0.98312	1.02327	1.00 (0.98-1.02)	0.78
360	insomnia	genus.Alloprevotella.id.961.summary.txt.gz	Weighted mode	6	0.00224131	0.0102194	0.835074	-0.0177888	0.0222714	1.00224	0.982369	1.02252	1.00 (0.98-1.02)	0.84
361	insomnia	genus.Anaerofilum.id.2053.summary.txt.gz	MR Egger	11	-0.0082797	0.0253215	0.751158	-0.0579099	0.0413505	0.991754	0.943735	1.04222	0.99 (0.94-1.04)	0.75
362	insomnia	genus.Anaerofilum.id.2053.summary.txt.gz	Weighted median	11	-0.00438301	0.00616631	0.477209	-0.016469	0.00770296	0.995627	0.983666	1.00773	1.00 (0.98-1.01)	0.48
363	insomnia	genus.Anaerofilum.id.2053.summary.txt.gz	Inverse variance weighted	11	-0.00696085	0.00475227	0.142991	-0.0162753	0.0023536	0.993063	0.983856	1.00236	0.99 (0.98-1.00)	0.14
364	insomnia	genus.Anaerofilum.id.2053.summary.txt.gz	Simple mode	11	-0.00373968	0.0102606	0.723097	-0.0238505	0.0163712	0.996267	0.976432	1.01651	1.00 (0.98-1.02)	0.72
365	insomnia	genus.Anaerofilum.id.2053.summary.txt.gz	Weighted mode	11	-0.00391794	0.00998004	0.702869	-0.0234788	0.0156429	0.99609	0.976795	1.01577	1.00 (0.98-1.02)	0.7
366	insomnia	genus.Anaerostipes.id.1991.summary.txt.gz	MR Egger	13	-0.0168432	0.0324242	0.61373	-0.0803947	0.0467083	0.983298	0.922752	1.04782	0.98 (0.92-1.05)	0.61
367	insomnia	genus.Anaerostipes.id.1991.summary.txt.gz	Weighted median	13	0.0192055	0.0112275	0.0871606	-0.00280048	0.0412114	1.01939	0.997203	1.04207	1.02 (1.00-1.04)	0.09
368	insomnia	genus.Anaerostipes.id.1991.summary.txt.gz	Inverse variance weighted	13	0.0121274	0.00955741	0.204477	-0.00660513	0.0308599	1.0122	0.993417	1.03134	1.01 (0.99-1.03)	0.2
369	insomnia	genus.Anaerostipes.id.1991.summary.txt.gz	Simple mode	13	0.0314256	0.0200733	0.143434	-0.00791817	0.0707694	1.03192	0.992113	1.07333	1.03 (0.99-1.07)	0.14
370	insomnia	genus.Anaerostipes.id.1991.summary.txt.gz	Weighted mode	13	0.0291462	0.0190412	0.151773	-0.00817468	0.066467	1.02958	0.991859	1.06873	1.03 (0.99-1.07)	0.15
371	insomnia	genus.Anaerotruncus.id.2054.summary.txt.gz	MR Egger	13	0.00257563	0.0364521	0.944938	-0.0688705	0.0740218	1.00258	0.933448	1.07683	1.00 (0.93-1.08)	0.94
372	insomnia	genus.Anaerotruncus.id.2054.summary.txt.gz	Weighted median	13	0.00712351	0.0107052	0.50578	-0.0138587	0.0281057	1.00715	0.986237	1.0285	1.01 (0.99-1.03)	0.51
373	insomnia	genus.Anaerotruncus.id.2054.summary.txt.gz	Inverse variance weighted	13	0.0116615	0.0110681	0.29206	-0.010032	0.033355	1.01173	0.990018	1.03392	1.01 (0.99-1.03)	0.29
374	insomnia	genus.Anaerotruncus.id.2054.summary.txt.gz	Simple mode	13	0.00412786	0.0175529	0.818045	-0.0302759	0.0385316	1.00414	0.970178	1.03928	1.00 (0.97-1.04)	0.82
375	insomnia	genus.Anaerotruncus.id.2054.summary.txt.gz	Weighted mode	13	0.00571406	0.0162898	0.731838	-0.0262139	0.037642	1.00573	0.974127	1.03836	1.01 (0.97-1.04)	0.73
376	insomnia	genus.Bacteroides.id.918.summary.txt.gz	MR Egger	9	0.0247963	0.0740058	0.747398	-0.120255	0.169848	1.02511	0.886694	1.18512	1.03 (0.89-1.19)	0.75
377	insomnia	genus.Bacteroides.id.918.summary.txt.gz	Weighted median	9	-0.00401809	0.0144231	0.780563	-0.0322875	0.0242513	0.99599	0.968228	1.02455	1.00 (0.97-1.02)	0.78
378	insomnia	genus.Bacteroides.id.918.summary.txt.gz	Inverse variance weighted	9	0.0033246	0.013248	0.801852	-0.0226414	0.0292906	1.00333	0.977613	1.02972	1.00 (0.98-1.03)	0.8
379	insomnia	genus.Bacteroides.id.918.summary.txt.gz	Simple mode	9	-0.0221163	0.0254773	0.410635	-0.0720518	0.0278192	0.978127	0.930483	1.02821	0.98 (0.93-1.03)	0.41
380	insomnia	genus.Bacteroides.id.918.summary.txt.gz	Weighted mode	9	-0.0159029	0.0247737	0.538876	-0.0644594	0.0326536	0.984223	0.937574	1.03319	0.98 (0.94-1.03)	0.54
381	insomnia	genus.Barnesiella.id.944.summary.txt.gz	MR Egger	14	0.030414	0.028077	0.299991	-0.024617	0.0854449	1.03088	0.975684	1.0892	1.03 (0.98-1.09)	0.3
382	insomnia	genus.Barnesiella.id.944.summary.txt.gz	Weighted median	14	0.00501183	0.00960791	0.601924	-0.0138197	0.0238433	1.00502	0.986275	1.02413	1.01 (0.99-1.02)	0.6
383	insomnia	genus.Barnesiella.id.944.summary.txt.gz	Inverse variance weighted	14	0.00506389	0.00828406	0.541013	-0.0111729	0.0213007	1.00508	0.988889	1.02153	1.01 (0.99-1.02)	0.54
384	insomnia	genus.Barnesiella.id.944.summary.txt.gz	Simple mode	14	0.00506183	0.0156802	0.751967	-0.0256714	0.035795	1.00507	0.974655	1.03644	1.01 (0.97-1.04)	0.75
385	insomnia	genus.Barnesiella.id.944.summary.txt.gz	Weighted mode	14	0.00653221	0.0146651	0.66334	-0.0222114	0.0352758	1.00655	0.978033	1.03591	1.01 (0.98-1.04)	0.66
386	insomnia	genus.Bifidobacterium.id.436.summary.txt.gz	MR Egger	20	0.0260485	0.0189499	0.186129	-0.0110933	0.0631903	1.02639	0.988968	1.06523	1.03 (0.99-1.07)	0.19
387	insomnia	genus.Bifidobacterium.id.436.summary.txt.gz	Weighted median	20	0.0148856	0.00704506	0.0346084	0.00107727	0.0286939	1.015	1.00108	1.02911	1.01 (1.00-1.03)	0.035
388	insomnia	genus.Bifidobacterium.id.436.summary.txt.gz	Inverse variance weighted	20	0.00647584	0.00664922	0.330093	-0.00655662	0.0195083	1.0065	0.993465	1.0197	1.01 (0.99-1.02)	0.33
389	insomnia	genus.Bifidobacterium.id.436.summary.txt.gz	Simple mode	20	0.0174747	0.0118775	0.157594	-0.0058052	0.0407546	1.01763	0.994212	1.0416	1.02 (0.99-1.04)	0.16
390	insomnia	genus.Bifidobacterium.id.436.summary.txt.gz	Weighted mode	20	0.0178697	0.00869451	0.0538601	0.000828507	0.034911	1.01803	1.00083	1.03553	1.02 (1.00-1.04)	0.05
391	insomnia	genus.Bilophila.id.3170.summary.txt.gz	MR Egger	12	0.0349403	0.0386089	0.38676	-0.0407332	0.110614	1.03556	0.960085	1.11696	1.04 (0.96-1.12)	0.39
392	insomnia	genus.Bilophila.id.3170.summary.txt.gz	Weighted median	12	0.00463466	0.00978093	0.635609	-0.014536	0.0238053	1.00465	0.985569	1.02409	1.00 (0.99-1.02)	0.64
393	insomnia	genus.Bilophila.id.3170.summary.txt.gz	Inverse variance weighted	12	0.00673091	0.00848892	0.427833	-0.00990736	0.0233692	1.00675	0.990142	1.02364	1.01 (0.99-1.02)	0.43
394	insomnia	genus.Bilophila.id.3170.summary.txt.gz	Simple mode	12	0.00242907	0.0159903	0.882009	-0.028912	0.0337701	1.00243	0.971502	1.03435	1.00 (0.97-1.03)	0.88
395	insomnia	genus.Bilophila.id.3170.summary.txt.gz	Weighted mode	12	0.00169907	0.0165708	0.920178	-0.0307798	0.0341779	1.0017	0.969689	1.03477	1.00 (0.97-1.03)	0.92
396	insomnia	genus.Blautia.id.1992.summary.txt.gz	MR Egger	13	0.0181701	0.0145957	0.23904	-0.0104375	0.0467777	1.01834	0.989617	1.04789	1.02 (0.99-1.05)	0.24
397	insomnia	genus.Blautia.id.1992.summary.txt.gz	Weighted median	13	0.00471156	0.00921662	0.609209	-0.013353	0.0227761	1.00472	0.986736	1.02304	1.00 (0.99-1.02)	0.61
398	insomnia	genus.Blautia.id.1992.summary.txt.gz	Inverse variance weighted	13	0.0034178	0.0068039	0.615436	-0.00991785	0.0167535	1.00342	0.990131	1.01689	1.00 (0.99-1.02)	0.62
399	insomnia	genus.Blautia.id.1992.summary.txt.gz	Simple mode	13	0.0078308	0.0135718	0.57461	-0.0187699	0.0344315	1.00786	0.981405	1.03503	1.01 (0.98-1.04)	0.57
400	insomnia	genus.Blautia.id.1992.summary.txt.gz	Weighted mode	13	0.00382521	0.0119261	0.753921	-0.0195499	0.0272003	1.00383	0.98064	1.02757	1.00 (0.98-1.03)	0.75
401	insomnia	genus.Butyricicoccus.id.2055.summary.txt.gz	MR Egger	8	0.0141836	0.022484	0.551408	-0.029885	0.0582522	1.01428	0.970557	1.05998	1.01 (0.97-1.06)	0.55
402	insomnia	genus.Butyricicoccus.id.2055.summary.txt.gz	Weighted median	8	0.00149135	0.0104669	0.8867	-0.0190238	0.0220065	1.00149	0.981156	1.02225	1.00 (0.98-1.02)	0.89
403	insomnia	genus.Butyricicoccus.id.2055.summary.txt.gz	Inverse variance weighted	8	-0.00390606	0.0124075	0.752902	-0.0282247	0.0204126	0.996102	0.97217	1.02062	1.00 (0.97-1.02)	0.75
404	insomnia	genus.Butyricicoccus.id.2055.summary.txt.gz	Simple mode	8	0.00285067	0.0149411	0.854102	-0.0264338	0.0321351	1.00285	0.973913	1.03266	1.00 (0.97-1.03)	0.85
405	insomnia	genus.Butyricicoccus.id.2055.summary.txt.gz	Weighted mode	8	0.000426296	0.0105688	0.968952	-0.0202885	0.0211411	1.00043	0.979916	1.02137	1.00 (0.98-1.02)	0.97
406	insomnia	genus.Butyricimonas.id.945.summary.txt.gz	MR Egger	13	0.00889809	0.0236872	0.714321	-0.0375288	0.055325	1.00894	0.963167	1.05688	1.01 (0.96-1.06)	0.71
407	insomnia	genus.Butyricimonas.id.945.summary.txt.gz	Weighted median	13	0.000623139	0.00792804	0.937351	-0.0149158	0.0161621	1.00062	0.985195	1.01629	1.00 (0.99-1.02)	0.94
408	insomnia	genus.Butyricimonas.id.945.summary.txt.gz	Inverse variance weighted	13	0.00415415	0.00678793	0.540544	-0.0091502	0.0174585	1.00416	0.990892	1.01761	1.00 (0.99-1.02)	0.54
409	insomnia	genus.Butyricimonas.id.945.summary.txt.gz	Simple mode	13	-0.00569792	0.0128003	0.664143	-0.0307866	0.0193907	0.994318	0.969682	1.01958	0.99 (0.97-1.02)	0.66
410	insomnia	genus.Butyricimonas.id.945.summary.txt.gz	Weighted mode	13	-0.00502945	0.0121958	0.687324	-0.0289332	0.0188743	0.994983	0.971481	1.01905	0.99 (0.97-1.02)	0.69
411	insomnia	genus.Butyrivibrio.id.1993.summary.txt.gz	MR Egger	15	-0.0037206	0.0152679	0.811275	-0.0336456	0.0262044	0.996286	0.966914	1.02655	1.00 (0.97-1.03)	0.81
412	insomnia	genus.Butyrivibrio.id.1993.summary.txt.gz	Weighted median	15	-0.000905483	0.00434403	0.834883	-0.00941978	0.00760881	0.999095	0.990624	1.00764	1.00 (0.99-1.01)	0.83
413	insomnia	genus.Butyrivibrio.id.1993.summary.txt.gz	Inverse variance weighted	15	-0.00325399	0.00330537	0.324891	-0.00973251	0.00322452	0.996751	0.990315	1.00323	1.00 (0.99-1.00)	0.32
414	insomnia	genus.Butyrivibrio.id.1993.summary.txt.gz	Simple mode	15	0.00158443	0.00739109	0.833349	-0.0129021	0.016071	1.00159	0.987181	1.0162	1.00 (0.99-1.02)	0.83
415	insomnia	genus.Butyrivibrio.id.1993.summary.txt.gz	Weighted mode	15	0.00362562	0.00756744	0.639259	-0.0112066	0.0184578	1.00363	0.988856	1.01863	1.00 (0.99-1.02)	0.64
416	insomnia	genus.CandidatusSoleaferrea.id.11350.summary.txt.gz	MR Egger	10	0.110815	0.0611719	0.107639	-0.00908236	0.230711	1.11719	0.990959	1.2595	1.12 (0.99-1.26)	0.11
417	insomnia	genus.CandidatusSoleaferrea.id.11350.summary.txt.gz	Weighted median	10	-0.00363064	0.00746025	0.626496	-0.0182527	0.0109915	0.996376	0.981913	1.01105	1.00 (0.98-1.01)	0.63
418	insomnia	genus.CandidatusSoleaferrea.id.11350.summary.txt.gz	Inverse variance weighted	10	0.00338393	0.00647272	0.601114	-0.0093026	0.0160705	1.00339	0.990741	1.0162	1.00 (0.99-1.02)	0.6
419	insomnia	genus.CandidatusSoleaferrea.id.11350.summary.txt.gz	Simple mode	10	-0.00938536	0.0137169	0.51107	-0.0362705	0.0174998	0.990659	0.964379	1.01765	0.99 (0.96-1.02)	0.51
420	insomnia	genus.CandidatusSoleaferrea.id.11350.summary.txt.gz	Weighted mode	10	-0.00917437	0.0121172	0.468326	-0.0329241	0.0145753	0.990868	0.967612	1.01468	0.99 (0.97-1.01)	0.47
421	insomnia	genus.Catenibacterium.id.2153.summary.txt.gz	MR Egger	5	-0.00506204	0.0587357	0.936751	-0.120184	0.11006	0.994951	0.886757	1.11635	0.99 (0.89-1.12)	0.94
422	insomnia	genus.Catenibacterium.id.2153.summary.txt.gz	Weighted median	5	-0.00372671	0.00711667	0.600515	-0.0176754	0.010222	0.99628	0.98248	1.01027	1.00 (0.98-1.01)	0.6
423	insomnia	genus.Catenibacterium.id.2153.summary.txt.gz	Inverse variance weighted	5	-0.0063026	0.0056429	0.264034	-0.0173627	0.00475748	0.993717	0.982787	1.00477	0.99 (0.98-1.00)	0.26
424	insomnia	genus.Catenibacterium.id.2153.summary.txt.gz	Simple mode	5	-0.00378576	0.00991517	0.722016	-0.0232195	0.015648	0.996221	0.977048	1.01577	1.00 (0.98-1.02)	0.72
425	insomnia	genus.Catenibacterium.id.2153.summary.txt.gz	Weighted mode	5	-0.00345251	0.0102082	0.752211	-0.0234606	0.0165556	0.996553	0.976812	1.01669	1.00 (0.98-1.02)	0.75
426	insomnia	genus.ChristensenellaceaeR.7group.id.11283.summary.txt.gz	MR Egger	10	0.00546745	0.0256812	0.836732	-0.0448676	0.0558025	1.00548	0.956124	1.05739	1.01 (0.96-1.06)	0.84
427	insomnia	genus.ChristensenellaceaeR.7group.id.11283.summary.txt.gz	Weighted median	10	-0.00739972	0.0113306	0.513707	-0.0296076	0.0148082	0.992628	0.970826	1.01492	0.99 (0.97-1.01)	0.51
428	insomnia	genus.ChristensenellaceaeR.7group.id.11283.summary.txt.gz	Inverse variance weighted	10	-0.00672704	0.00858697	0.433392	-0.0235575	0.0101034	0.993296	0.976718	1.01015	0.99 (0.98-1.01)	0.43
429	insomnia	genus.ChristensenellaceaeR.7group.id.11283.summary.txt.gz	Simple mode	10	-0.0083725	0.0169322	0.632818	-0.0415597	0.0248147	0.991662	0.959292	1.02513	0.99 (0.96-1.03)	0.63
430	insomnia	genus.ChristensenellaceaeR.7group.id.11283.summary.txt.gz	Weighted mode	10	-0.00778416	0.0177141	0.670709	-0.0425038	0.0269354	0.992246	0.958387	1.0273	0.99 (0.96-1.03)	0.67
431	insomnia	genus.Clostridiumsensustricto1.id.1873.summary.txt.gz	MR Egger	7	-0.00886885	0.0300567	0.7798	-0.06778	0.0500423	0.99117	0.934466	1.05132	0.99 (0.93-1.05)	0.78
432	insomnia	genus.Clostridiumsensustricto1.id.1873.summary.txt.gz	Weighted median	7	0.00625965	0.0106912	0.558216	-0.0146952	0.0272145	1.00628	0.985412	1.02759	1.01 (0.99-1.03)	0.56
433	insomnia	genus.Clostridiumsensustricto1.id.1873.summary.txt.gz	Inverse variance weighted	7	-0.00597174	0.0126604	0.63715	-0.0307861	0.0188426	0.994046	0.969683	1.01902	0.99 (0.97-1.02)	0.64
434	insomnia	genus.Clostridiumsensustricto1.id.1873.summary.txt.gz	Simple mode	7	0.00720213	0.0128117	0.594375	-0.0179089	0.0323131	1.00723	0.982251	1.03284	1.01 (0.98-1.03)	0.59
435	insomnia	genus.Clostridiumsensustricto1.id.1873.summary.txt.gz	Weighted mode	7	0.0064838	0.0105171	0.560213	-0.0141298	0.0270974	1.0065	0.98597	1.02747	1.01 (0.99-1.03)	0.56
436	insomnia	genus.Collinsella.id.815.summary.txt.gz	MR Egger	10	-0.0104135	0.050958	0.84318	-0.110291	0.0894641	0.989641	0.895573	1.09359	0.99 (0.90-1.09)	0.84
437	insomnia	genus.Collinsella.id.815.summary.txt.gz	Weighted median	10	-0.00571959	0.0124778	0.64668	-0.0301761	0.018737	0.994297	0.970275	1.01891	0.99 (0.97-1.02)	0.65
438	insomnia	genus.Collinsella.id.815.summary.txt.gz	Inverse variance weighted	10	0.00574385	0.0126394	0.649512	-0.0190294	0.0305171	1.00576	0.981151	1.03099	1.01 (0.98-1.03)	0.65
439	insomnia	genus.Collinsella.id.815.summary.txt.gz	Simple mode	10	-0.0250637	0.0302663	0.429022	-0.0843856	0.0342582	0.975248	0.919077	1.03485	0.98 (0.92-1.03)	0.43
440	insomnia	genus.Collinsella.id.815.summary.txt.gz	Weighted mode	10	-0.0245941	0.0251953	0.354501	-0.0739769	0.0247886	0.975706	0.928693	1.0251	0.98 (0.93-1.03)	0.35
441	insomnia	genus.Coprobacter.id.949.summary.txt.gz	MR Egger	11	-0.0184855	0.0194751	0.367317	-0.0566567	0.0196858	0.981684	0.944918	1.01988	0.98 (0.94-1.02)	0.37
442	insomnia	genus.Coprobacter.id.949.summary.txt.gz	Weighted median	11	-0.00285002	0.00678681	0.674533	-0.0161522	0.0104521	0.997154	0.983978	1.01051	1.00 (0.98-1.01)	0.67
443	insomnia	genus.Coprobacter.id.949.summary.txt.gz	Inverse variance weighted	11	-0.00478518	0.00569092	0.400435	-0.0159394	0.00636903	0.995226	0.984187	1.00639	1.00 (0.98-1.01)	0.4
444	insomnia	genus.Coprobacter.id.949.summary.txt.gz	Simple mode	11	-0.0010484	0.0111267	0.926792	-0.0228566	0.0207598	0.998952	0.977403	1.02098	1.00 (0.98-1.02)	0.93
445	insomnia	genus.Coprobacter.id.949.summary.txt.gz	Weighted mode	11	-0.00246689	0.00954074	0.801216	-0.0211667	0.016233	0.997536	0.979056	1.01637	1.00 (0.98-1.02)	0.8
446	insomnia	genus.Coprococcus1.id.11301.summary.txt.gz	MR Egger	12	-0.0124485	0.0218103	0.58076	-0.0551967	0.0302998	0.987629	0.946299	1.03076	0.99 (0.95-1.03)	0.58
447	insomnia	genus.Coprococcus1.id.11301.summary.txt.gz	Weighted median	12	-0.012427	0.00986363	0.207711	-0.0317598	0.00690567	0.98765	0.968739	1.00693	0.99 (0.97-1.01)	0.21
448	insomnia	genus.Coprococcus1.id.11301.summary.txt.gz	Inverse variance weighted	12	-0.0138545	0.00876056	0.113772	-0.0310252	0.00331619	0.986241	0.969451	1.00332	0.99 (0.97-1.00)	0.11
449	insomnia	genus.Coprococcus1.id.11301.summary.txt.gz	Simple mode	12	-0.0151277	0.0151089	0.338225	-0.044741	0.0144857	0.984986	0.956245	1.01459	0.98 (0.96-1.01)	0.34
450	insomnia	genus.Coprococcus1.id.11301.summary.txt.gz	Weighted mode	12	-0.0128745	0.0119754	0.305357	-0.0363463	0.0105974	0.987208	0.964306	1.01065	0.99 (0.96-1.01)	0.31
451	insomnia	genus.Coprococcus2.id.11302.summary.txt.gz	MR Egger	9	-0.0233138	0.0448454	0.619184	-0.111211	0.0645831	0.976956	0.89475	1.06671	0.98 (0.89-1.07)	0.62
452	insomnia	genus.Coprococcus2.id.11302.summary.txt.gz	Weighted median	9	-0.000814672	0.0103132	0.937038	-0.0210285	0.0193992	0.999186	0.979191	1.01959	1.00 (0.98-1.02)	0.94
453	insomnia	genus.Coprococcus2.id.11302.summary.txt.gz	Inverse variance weighted	9	0.00416832	0.00760091	0.583419	-0.0107295	0.0190661	1.00418	0.989328	1.01925	1.00 (0.99-1.02)	0.58
454	insomnia	genus.Coprococcus2.id.11302.summary.txt.gz	Simple mode	9	-0.00400805	0.0158724	0.807008	-0.0351179	0.0271018	0.996	0.965492	1.02747	1.00 (0.97-1.03)	0.81
455	insomnia	genus.Coprococcus2.id.11302.summary.txt.gz	Weighted mode	9	-0.0036175	0.0167768	0.834675	-0.0365	0.029265	0.996389	0.964158	1.0297	1.00 (0.96-1.03)	0.83
456	insomnia	genus.Coprococcus3.id.11303.summary.txt.gz	MR Egger	11	0.0531792	0.0455059	0.272577	-0.0360123	0.142371	1.05462	0.964628	1.153	1.05 (0.96-1.15)	0.27
457	insomnia	genus.Coprococcus3.id.11303.summary.txt.gz	Weighted median	11	0.00270722	0.0115674	0.814954	-0.0199648	0.0253792	1.00271	0.980233	1.0257	1.00 (0.98-1.03)	0.81
458	insomnia	genus.Coprococcus3.id.11303.summary.txt.gz	Inverse variance weighted	11	-0.0027208	0.0114495	0.812163	-0.0251617	0.0197201	0.997283	0.975152	1.01992	1.00 (0.98-1.02)	0.81
459	insomnia	genus.Coprococcus3.id.11303.summary.txt.gz	Simple mode	11	0.0259606	0.0249852	0.323258	-0.0230104	0.0749316	1.0263	0.977252	1.07781	1.03 (0.98-1.08)	0.32
460	insomnia	genus.Coprococcus3.id.11303.summary.txt.gz	Weighted mode	11	0.0259606	0.0204911	0.233895	-0.014202	0.0661232	1.0263	0.985898	1.06836	1.03 (0.99-1.07)	0.23
461	insomnia	genus.DefluviitaleaceaeUCG011.id.11287.summary.txt.gz	MR Egger	10	-0.0197402	0.0330828	0.567211	-0.0845825	0.045102	0.980453	0.918896	1.04613	0.98 (0.92-1.05)	0.57
462	insomnia	genus.DefluviitaleaceaeUCG011.id.11287.summary.txt.gz	Weighted median	10	0.0124225	0.00827475	0.133289	-0.00379597	0.028641	1.0125	0.996211	1.02906	1.01 (1.00-1.03)	0.13
463	insomnia	genus.DefluviitaleaceaeUCG011.id.11287.summary.txt.gz	Inverse variance weighted	10	0.00518661	0.00935087	0.579123	-0.0131411	0.0235143	1.0052	0.986945	1.02379	1.01 (0.99-1.02)	0.58
464	insomnia	genus.DefluviitaleaceaeUCG011.id.11287.summary.txt.gz	Simple mode	10	0.0141565	0.0105633	0.213042	-0.00654757	0.0348607	1.01426	0.993474	1.03548	1.01 (0.99-1.04)	0.21
465	insomnia	genus.DefluviitaleaceaeUCG011.id.11287.summary.txt.gz	Weighted mode	10	0.013249	0.00994281	0.215439	-0.00623887	0.032737	1.01334	0.993781	1.03328	1.01 (0.99-1.03)	0.22
466	insomnia	genus.Desulfovibrio.id.3173.summary.txt.gz	MR Egger	11	-0.022632	0.0215899	0.32185	-0.0649482	0.0196843	0.977622	0.937116	1.01988	0.98 (0.94-1.02)	0.32
467	insomnia	genus.Desulfovibrio.id.3173.summary.txt.gz	Weighted median	11	-0.0133719	0.00832786	0.108343	-0.0296945	0.00295067	0.986717	0.970742	1.00296	0.99 (0.97-1.00)	0.11
468	insomnia	genus.Desulfovibrio.id.3173.summary.txt.gz	Inverse variance weighted	11	-0.0121021	0.00703578	0.085419	-0.0258922	0.00168807	0.987971	0.97444	1.00169	0.99 (0.97-1.00)	0.09
469	insomnia	genus.Desulfovibrio.id.3173.summary.txt.gz	Simple mode	11	-0.0168844	0.0133461	0.234513	-0.0430427	0.0092739	0.983257	0.957871	1.00932	0.98 (0.96-1.01)	0.23
470	insomnia	genus.Desulfovibrio.id.3173.summary.txt.gz	Weighted mode	11	-0.0179588	0.0123458	0.176426	-0.0421567	0.00623902	0.982201	0.95872	1.00626	0.98 (0.96-1.01)	0.18
471	insomnia	genus.Dialister.id.2183.summary.txt.gz	MR Egger	11	-0.00391547	0.0365659	0.917075	-0.0755847	0.0677538	0.996092	0.927201	1.0701	1.00 (0.93-1.07)	0.92
472	insomnia	genus.Dialister.id.2183.summary.txt.gz	Weighted median	11	0.0185449	0.0102849	0.0713701	-0.00161355	0.0387034	1.01872	0.998388	1.03946	1.02 (1.00-1.04)	0.07
473	insomnia	genus.Dialister.id.2183.summary.txt.gz	Inverse variance weighted	11	0.0119562	0.00877715	0.173137	-0.00524704	0.0291594	1.01203	0.994767	1.02959	1.01 (0.99-1.03)	0.17
474	insomnia	genus.Dialister.id.2183.summary.txt.gz	Simple mode	11	0.0273146	0.0175417	0.150498	-0.00706718	0.0616963	1.02769	0.992958	1.06364	1.03 (0.99-1.06)	0.15
475	insomnia	genus.Dialister.id.2183.summary.txt.gz	Weighted mode	11	0.0273146	0.0187892	0.176671	-0.00951218	0.0641413	1.02769	0.990533	1.06624	1.03 (0.99-1.07)	0.18
476	insomnia	genus.Dorea.id.1997.summary.txt.gz	MR Egger	11	0.0451744	0.0203474	0.0535508	0.00529341	0.0850554	1.04621	1.00531	1.08878	1.05 (1.01-1.09)	0.05
477	insomnia	genus.Dorea.id.1997.summary.txt.gz	Weighted median	11	0.0237756	0.0105318	0.0239768	0.00313322	0.0444179	1.02406	1.00314	1.04542	1.02 (1.00-1.05)	0.024
478	insomnia	genus.Dorea.id.1997.summary.txt.gz	Inverse variance weighted	11	0.0171952	0.00831229	0.0385796	0.000903073	0.0334873	1.01734	1.0009	1.03405	1.02 (1.00-1.03)	0.039
479	insomnia	genus.Dorea.id.1997.summary.txt.gz	Simple mode	11	0.0297919	0.017861	0.126281	-0.00521566	0.0647995	1.03024	0.994798	1.06695	1.03 (0.99-1.07)	0.13
480	insomnia	genus.Dorea.id.1997.summary.txt.gz	Weighted mode	11	0.0277626	0.015943	0.112236	-0.00348557	0.0590108	1.02815	0.99652	1.06079	1.03 (1.00-1.06)	0.11
481	insomnia	genus.Eggerthella.id.819.summary.txt.gz	MR Egger	11	0.00295553	0.0301868	0.924151	-0.0562107	0.0621217	1.00296	0.94534	1.06409	1.00 (0.95-1.06)	0.92
482	insomnia	genus.Eggerthella.id.819.summary.txt.gz	Weighted median	11	0.000654592	0.00700349	0.925533	-0.0130722	0.0143814	1.00065	0.987013	1.01449	1.00 (0.99-1.01)	0.93
483	insomnia	genus.Eggerthella.id.819.summary.txt.gz	Inverse variance weighted	11	0.0044869	0.00613951	0.464887	-0.00754654	0.0165203	1.0045	0.992482	1.01666	1.00 (0.99-1.02)	0.46
484	insomnia	genus.Eggerthella.id.819.summary.txt.gz	Simple mode	11	-0.00262722	0.0103817	0.805345	-0.0229753	0.0177209	0.997376	0.977287	1.01788	1.00 (0.98-1.02)	0.81
485	insomnia	genus.Eggerthella.id.819.summary.txt.gz	Weighted mode	11	-0.00239183	0.00977668	0.811677	-0.0215541	0.0167705	0.997611	0.978677	1.01691	1.00 (0.98-1.02)	0.81
486	insomnia	genus.Eisenbergiella.id.11304.summary.txt.gz	MR Egger	11	0.0247991	0.0507887	0.637028	-0.0747467	0.124345	1.02511	0.927978	1.13241	1.03 (0.93-1.13)	0.64
487	insomnia	genus.Eisenbergiella.id.11304.summary.txt.gz	Weighted median	11	0.0085075	0.00714152	0.233546	-0.00548987	0.0225049	1.00854	0.994525	1.02276	1.01 (0.99-1.02)	0.23
488	insomnia	genus.Eisenbergiella.id.11304.summary.txt.gz	Inverse variance weighted	11	0.0044527	0.00621745	0.473891	-0.0077335	0.0166389	1.00446	0.992296	1.01678	1.00 (0.99-1.02)	0.47
489	insomnia	genus.Eisenbergiella.id.11304.summary.txt.gz	Simple mode	11	0.0138743	0.0116157	0.259866	-0.00889245	0.036641	1.01397	0.991147	1.03732	1.01 (0.99-1.04)	0.26
490	insomnia	genus.Eisenbergiella.id.11304.summary.txt.gz	Weighted mode	11	0.0125121	0.0116908	0.309659	-0.0104019	0.0354261	1.01259	0.989652	1.03606	1.01 (0.99-1.04)	0.31
491	insomnia	genus.Enterorhabdus.id.820.summary.txt.gz	MR Egger	7	-0.00270332	0.0169382	0.879444	-0.0359022	0.0304956	0.9973	0.964735	1.03097	1.00 (0.96-1.03)	0.88
492	insomnia	genus.Enterorhabdus.id.820.summary.txt.gz	Weighted median	7	0.000986843	0.00787196	0.900237	-0.0144422	0.0164159	1.00099	0.985662	1.01655	1.00 (0.99-1.02)	0.9
493	insomnia	genus.Enterorhabdus.id.820.summary.txt.gz	Inverse variance weighted	7	0.00480355	0.00646686	0.457606	-0.0078715	0.0174786	1.00482	0.992159	1.01763	1.00 (0.99-1.02)	0.46
494	insomnia	genus.Enterorhabdus.id.820.summary.txt.gz	Simple mode	7	-0.000415554	0.0113004	0.971859	-0.0225642	0.0217331	0.999585	0.977688	1.02197	1.00 (0.98-1.02)	0.97
495	insomnia	genus.Enterorhabdus.id.820.summary.txt.gz	Weighted mode	7	-0.00113613	0.0105871	0.918039	-0.0218868	0.0196146	0.998865	0.978351	1.01981	1.00 (0.98-1.02)	0.92
496	insomnia	genus.Erysipelatoclostridium.id.11381.summary.txt.gz	MR Egger	16	0.0611199	0.0203131	0.00938466	0.0213062	0.100934	1.06303	1.02153	1.1062	1.06 (1.02-1.11)	0.0094
497	insomnia	genus.Erysipelatoclostridium.id.11381.summary.txt.gz	Weighted median	16	0.011838	0.00691585	0.0869476	-0.00171704	0.0253931	1.01191	0.998284	1.02572	1.01 (1.00-1.03)	0.09
498	insomnia	genus.Erysipelatoclostridium.id.11381.summary.txt.gz	Inverse variance weighted	16	0.0062797	0.00589357	0.286642	-0.00527171	0.0178311	1.0063	0.994742	1.01799	1.01 (0.99-1.02)	0.29
499	insomnia	genus.Erysipelatoclostridium.id.11381.summary.txt.gz	Simple mode	16	0.0104693	0.0127885	0.425801	-0.0145961	0.0355348	1.01052	0.98551	1.03617	1.01 (0.99-1.04)	0.43
500	insomnia	genus.Erysipelatoclostridium.id.11381.summary.txt.gz	Weighted mode	16	0.00992134	0.0128878	0.453358	-0.0153388	0.0351815	1.00997	0.984778	1.03581	1.01 (0.98-1.04)	0.45
501	insomnia	genus.ErysipelotrichaceaeUCG003.id.11384.summary.txt.gz	MR Egger	17	0.0140239	0.0158987	0.391648	-0.0171374	0.0451853	1.01412	0.983009	1.04622	1.01 (0.98-1.05)	0.39
502	insomnia	genus.ErysipelotrichaceaeUCG003.id.11384.summary.txt.gz	Weighted median	17	0.00675187	0.00771733	0.38163	-0.0083741	0.0218778	1.00677	0.991661	1.02212	1.01 (0.99-1.02)	0.38
503	insomnia	genus.ErysipelotrichaceaeUCG003.id.11384.summary.txt.gz	Inverse variance weighted	17	0.00132439	0.00575949	0.818132	-0.00996421	0.012613	1.00133	0.990085	1.01269	1.00 (0.99-1.01)	0.82
504	insomnia	genus.ErysipelotrichaceaeUCG003.id.11384.summary.txt.gz	Simple mode	17	0.00766951	0.0133682	0.574138	-0.0185321	0.0338712	1.0077	0.981639	1.03445	1.01 (0.98-1.03)	0.57
505	insomnia	genus.ErysipelotrichaceaeUCG003.id.11384.summary.txt.gz	Weighted mode	17	0.00859421	0.0134493	0.531861	-0.0177665	0.0349549	1.00863	0.98239	1.03557	1.01 (0.98-1.04)	0.53
506	insomnia	genus.Escherichia.Shigella.id.3504.summary.txt.gz	MR Egger	10	0.0130212	0.02304	0.587463	-0.0321373	0.0581797	1.01311	0.968374	1.05991	1.01 (0.97-1.06)	0.59
507	insomnia	genus.Escherichia.Shigella.id.3504.summary.txt.gz	Weighted median	10	0.00745204	0.0101458	0.462649	-0.0124338	0.0273379	1.00748	0.987643	1.02771	1.01 (0.99-1.03)	0.46
508	insomnia	genus.Escherichia.Shigella.id.3504.summary.txt.gz	Inverse variance weighted	10	0.00848635	0.00781977	0.277814	-0.0068404	0.0238131	1.00852	0.993183	1.0241	1.01 (0.99-1.02)	0.28
509	insomnia	genus.Escherichia.Shigella.id.3504.summary.txt.gz	Simple mode	10	0.0060151	0.0185828	0.753566	-0.0304071	0.0424373	1.00603	0.970051	1.04335	1.01 (0.97-1.04)	0.75
510	insomnia	genus.Escherichia.Shigella.id.3504.summary.txt.gz	Weighted mode	10	0.00250329	0.0190494	0.898342	-0.0348336	0.0398402	1.00251	0.965766	1.04064	1.00 (0.97-1.04)	0.9
511	insomnia	genus.Faecalibacterium.id.2057.summary.txt.gz	MR Egger	10	-6.82e-05	0.0140293	0.996243	-0.0275656	0.0274293	0.999932	0.972811	1.02781	1.00 (0.97-1.03)	1
512	insomnia	genus.Faecalibacterium.id.2057.summary.txt.gz	Weighted median	10	0.00163986	0.00911992	0.857301	-0.0162352	0.0195149	1.00164	0.983896	1.01971	1.00 (0.98-1.02)	0.86
513	insomnia	genus.Faecalibacterium.id.2057.summary.txt.gz	Inverse variance weighted	10	-0.0038944	0.007095	0.583078	-0.0178006	0.0100118	0.996113	0.982357	1.01006	1.00 (0.98-1.01)	0.58
514	insomnia	genus.Faecalibacterium.id.2057.summary.txt.gz	Simple mode	10	0.000687141	0.0138833	0.961607	-0.0265242	0.0278985	1.00069	0.973824	1.02829	1.00 (0.97-1.03)	0.96
515	insomnia	genus.Faecalibacterium.id.2057.summary.txt.gz	Weighted mode	10	0.00384068	0.0123364	0.762642	-0.0203387	0.0280201	1.00385	0.979867	1.02842	1.00 (0.98-1.03)	0.76
516	insomnia	genus.FamilyXIIIAD3011group.id.11293.summary.txt.gz	MR Egger	13	0.0253134	0.036149	0.498313	-0.0455387	0.0961654	1.02564	0.955483	1.10094	1.03 (0.96-1.10)	0.5
517	insomnia	genus.FamilyXIIIAD3011group.id.11293.summary.txt.gz	Weighted median	13	0.0177051	0.00961984	0.0656984	-0.00114981	0.03656	1.01786	0.998851	1.03724	1.02 (1.00-1.04)	0.07
518	insomnia	genus.FamilyXIIIAD3011group.id.11293.summary.txt.gz	Inverse variance weighted	13	0.0121855	0.00739524	0.0994043	-0.00230918	0.0266802	1.01226	0.997693	1.02704	1.01 (1.00-1.03)	0.1
519	insomnia	genus.FamilyXIIIAD3011group.id.11293.summary.txt.gz	Simple mode	13	0.0216806	0.0168007	0.221202	-0.0112487	0.0546099	1.02192	0.988814	1.05613	1.02 (0.99-1.06)	0.22
520	insomnia	genus.FamilyXIIIAD3011group.id.11293.summary.txt.gz	Weighted mode	13	0.0220353	0.0183781	0.253671	-0.0139859	0.0580565	1.02228	0.986111	1.05977	1.02 (0.99-1.06)	0.25
521	insomnia	genus.FamilyXIIIUCG001.id.11294.summary.txt.gz	MR Egger	8	-0.0188545	0.0215524	0.415312	-0.0610973	0.0233882	0.981322	0.940732	1.02366	0.98 (0.94-1.02)	0.42
522	insomnia	genus.FamilyXIIIUCG001.id.11294.summary.txt.gz	Weighted median	8	0.00432458	0.0109562	0.693051	-0.0171495	0.0257986	1.00433	0.982997	1.02613	1.00 (0.98-1.03)	0.69
523	insomnia	genus.FamilyXIIIUCG001.id.11294.summary.txt.gz	Inverse variance weighted	8	0.00237181	0.00787582	0.763299	-0.0130648	0.0178084	1.00237	0.98702	1.01797	1.00 (0.99-1.02)	0.76
524	insomnia	genus.FamilyXIIIUCG001.id.11294.summary.txt.gz	Simple mode	8	0.00642656	0.0187957	0.74245	-0.0304131	0.0432662	1.00645	0.970045	1.04422	1.01 (0.97-1.04)	0.74
525	insomnia	genus.FamilyXIIIUCG001.id.11294.summary.txt.gz	Weighted mode	8	0.00691006	0.0206913	0.748192	-0.0336449	0.0474651	1.00693	0.966915	1.04861	1.01 (0.97-1.05)	0.75
526	insomnia	genus.Flavonifractor.id.2059.summary.txt.gz	MR Egger	6	0.0122848	0.0370899	0.757106	-0.0604115	0.0849811	1.01236	0.941377	1.0887	1.01 (0.94-1.09)	0.76
527	insomnia	genus.Flavonifractor.id.2059.summary.txt.gz	Weighted median	6	0.00338838	0.0104174	0.744982	-0.0170297	0.0238064	1.00339	0.983115	1.02409	1.00 (0.98-1.02)	0.74
528	insomnia	genus.Flavonifractor.id.2059.summary.txt.gz	Inverse variance weighted	6	0.00206528	0.00861732	0.81059	-0.0148247	0.0189552	1.00207	0.985285	1.01914	1.00 (0.99-1.02)	0.81
529	insomnia	genus.Flavonifractor.id.2059.summary.txt.gz	Simple mode	6	0.00334541	0.0138894	0.819228	-0.0238779	0.0305687	1.00335	0.976405	1.03104	1.00 (0.98-1.03)	0.82
530	insomnia	genus.Flavonifractor.id.2059.summary.txt.gz	Weighted mode	6	0.0032228	0.0139904	0.826942	-0.0241984	0.030644	1.00323	0.976092	1.03112	1.00 (0.98-1.03)	0.83
531	insomnia	genus.Fusicatenibacter.id.11305.summary.txt.gz	MR Egger	19	0.0354484	0.025174	0.177117	-0.0138927	0.0847894	1.03608	0.986203	1.08849	1.04 (0.99-1.09)	0.18
532	insomnia	genus.Fusicatenibacter.id.11305.summary.txt.gz	Weighted median	19	0.00153521	0.00910369	0.866083	-0.016308	0.0193784	1.00154	0.983824	1.01957	1.00 (0.98-1.02)	0.87
533	insomnia	genus.Fusicatenibacter.id.11305.summary.txt.gz	Inverse variance weighted	19	0.00325247	0.00643134	0.613052	-0.00935296	0.0158579	1.00326	0.990691	1.01598	1.00 (0.99-1.02)	0.61
534	insomnia	genus.Fusicatenibacter.id.11305.summary.txt.gz	Simple mode	19	-0.00652499	0.0168574	0.703243	-0.0395656	0.0265156	0.993496	0.961207	1.02687	0.99 (0.96-1.03)	0.7
535	insomnia	genus.Fusicatenibacter.id.11305.summary.txt.gz	Weighted mode	19	-0.00652499	0.0164844	0.696885	-0.0388345	0.0257845	0.993496	0.96191	1.02612	0.99 (0.96-1.03)	0.7
536	insomnia	genus.Gordonibacter.id.821.summary.txt.gz	MR Egger	12	0.00676097	0.0187775	0.726293	-0.0300429	0.0435649	1.00678	0.970404	1.04453	1.01 (0.97-1.04)	0.73
537	insomnia	genus.Gordonibacter.id.821.summary.txt.gz	Weighted median	12	-0.00246046	0.00525816	0.639833	-0.0127665	0.00784553	0.997543	0.987315	1.00788	1.00 (0.99-1.01)	0.64
538	insomnia	genus.Gordonibacter.id.821.summary.txt.gz	Inverse variance weighted	12	-0.00424805	0.00425959	0.318623	-0.0125969	0.00410075	0.995761	0.987482	1.00411	1.00 (0.99-1.00)	0.32
539	insomnia	genus.Gordonibacter.id.821.summary.txt.gz	Simple mode	12	0.000104122	0.00879563	0.990767	-0.0171353	0.0173436	1.0001	0.983011	1.01749	1.00 (0.98-1.02)	0.99
540	insomnia	genus.Gordonibacter.id.821.summary.txt.gz	Weighted mode	12	0.000104122	0.00949379	0.991446	-0.0185037	0.018712	1.0001	0.981666	1.01889	1.00 (0.98-1.02)	0.99
541	insomnia	genus.Haemophilus.id.3698.summary.txt.gz	MR Egger	9	-0.00110879	0.0141088	0.939559	-0.028762	0.0265444	0.998892	0.971648	1.0269	1.00 (0.97-1.03)	0.94
542	insomnia	genus.Haemophilus.id.3698.summary.txt.gz	Weighted median	9	-0.00200549	0.00751874	0.789675	-0.0167422	0.0127312	0.997997	0.983397	1.01281	1.00 (0.98-1.01)	0.79
543	insomnia	genus.Haemophilus.id.3698.summary.txt.gz	Inverse variance weighted	9	0.00208026	0.00569018	0.714672	-0.00907249	0.013233	1.00208	0.990969	1.01332	1.00 (0.99-1.01)	0.71
544	insomnia	genus.Haemophilus.id.3698.summary.txt.gz	Simple mode	9	-0.00426505	0.0117758	0.726593	-0.0273456	0.0188155	0.995744	0.973025	1.01899	1.00 (0.97-1.02)	0.73
545	insomnia	genus.Haemophilus.id.3698.summary.txt.gz	Weighted mode	9	-0.00305242	0.00989747	0.765652	-0.0224515	0.0163466	0.996952	0.977799	1.01648	1.00 (0.98-1.02)	0.77
546	insomnia	genus.Holdemanella.id.11393.summary.txt.gz	MR Egger	11	0.00450545	0.0146625	0.765624	-0.024233	0.033244	1.00452	0.976058	1.0338	1.00 (0.98-1.03)	0.77
547	insomnia	genus.Holdemanella.id.11393.summary.txt.gz	Weighted median	11	-0.00107529	0.00679184	0.874204	-0.0143873	0.0122367	0.998925	0.985716	1.01231	1.00 (0.99-1.01)	0.87
548	insomnia	genus.Holdemanella.id.11393.summary.txt.gz	Inverse variance weighted	11	-0.00119607	0.0051162	0.815155	-0.0112238	0.00883169	0.998805	0.988839	1.00887	1.00 (0.99-1.01)	0.82
549	insomnia	genus.Holdemanella.id.11393.summary.txt.gz	Simple mode	11	-0.00805579	0.0106768	0.467936	-0.0289823	0.0128707	0.991977	0.971434	1.01295	0.99 (0.97-1.01)	0.47
550	insomnia	genus.Holdemanella.id.11393.summary.txt.gz	Weighted mode	11	0.00396327	0.0101538	0.704483	-0.0159382	0.0238647	1.00397	0.984188	1.02415	1.00 (0.98-1.02)	0.7
551	insomnia	genus.Holdemania.id.2157.summary.txt.gz	MR Egger	15	0.0016644	0.0212887	0.938874	-0.0400614	0.0433902	1.00167	0.96073	1.04435	1.00 (0.96-1.04)	0.94
552	insomnia	genus.Holdemania.id.2157.summary.txt.gz	Weighted median	15	-0.00185971	0.00725003	0.797557	-0.0160698	0.0123504	0.998142	0.984059	1.01243	1.00 (0.98-1.01)	0.8
553	insomnia	genus.Holdemania.id.2157.summary.txt.gz	Inverse variance weighted	15	-0.00381542	0.00718566	0.595435	-0.0178993	0.0102685	0.996192	0.98226	1.01032	1.00 (0.98-1.01)	0.6
554	insomnia	genus.Holdemania.id.2157.summary.txt.gz	Simple mode	15	-0.00392569	0.011055	0.727803	-0.0255935	0.0177421	0.996082	0.974731	1.0179	1.00 (0.97-1.02)	0.73
555	insomnia	genus.Holdemania.id.2157.summary.txt.gz	Weighted mode	15	-0.00136938	0.00955786	0.888117	-0.0201028	0.017364	0.998632	0.980098	1.01752	1.00 (0.98-1.02)	0.89
556	insomnia	genus.Howardella.id.2000.summary.txt.gz	MR Egger	10	0.0147757	0.0182955	0.44266	-0.0210834	0.0506348	1.01489	0.979137	1.05194	1.01 (0.98-1.05)	0.44
557	insomnia	genus.Howardella.id.2000.summary.txt.gz	Weighted median	10	0.00643991	0.00564269	0.253751	-0.00461975	0.0174996	1.00646	0.995391	1.01765	1.01 (1.00-1.02)	0.25
558	insomnia	genus.Howardella.id.2000.summary.txt.gz	Inverse variance weighted	10	0.00512371	0.0040946	0.210812	-0.0029017	0.0131491	1.00514	0.997103	1.01324	1.01 (1.00-1.01)	0.21
559	insomnia	genus.Howardella.id.2000.summary.txt.gz	Simple mode	10	0.013692	0.00991597	0.200659	-0.00574325	0.0331273	1.01379	0.994273	1.03368	1.01 (0.99-1.03)	0.2
560	insomnia	genus.Howardella.id.2000.summary.txt.gz	Weighted mode	10	0.0140987	0.0102402	0.201853	-0.00597214	0.0341695	1.0142	0.994046	1.03476	1.01 (0.99-1.03)	0.2
561	insomnia	genus.Hungatella.id.11306.summary.txt.gz	MR Egger	5	0.0318858	0.0383773	0.467003	-0.0433337	0.107105	1.0324	0.957592	1.11305	1.03 (0.96-1.11)	0.47
562	insomnia	genus.Hungatella.id.11306.summary.txt.gz	Weighted median	5	-0.000726213	0.00825837	0.929927	-0.0169126	0.0154602	0.999274	0.98323	1.01558	1.00 (0.98-1.02)	0.93
563	insomnia	genus.Hungatella.id.11306.summary.txt.gz	Inverse variance weighted	5	-0.00174096	0.00606786	0.774178	-0.013634	0.0101521	0.998261	0.986459	1.0102	1.00 (0.99-1.01)	0.77
564	insomnia	genus.Hungatella.id.11306.summary.txt.gz	Simple mode	5	-0.0059305	0.0108777	0.614591	-0.0272507	0.0153897	0.994087	0.973117	1.01551	0.99 (0.97-1.02)	0.61
565	insomnia	genus.Hungatella.id.11306.summary.txt.gz	Weighted mode	5	-0.00146679	0.0112415	0.902486	-0.0235002	0.0205666	0.998534	0.976774	1.02078	1.00 (0.98-1.02)	0.9
566	insomnia	genus.Intestinibacter.id.11345.summary.txt.gz	MR Egger	15	-0.0343856	0.0194793	0.100986	-0.072565	0.00379376	0.966199	0.930005	1.0038	0.97 (0.93-1.00)	0.1
567	insomnia	genus.Intestinibacter.id.11345.summary.txt.gz	Weighted median	15	-0.00401766	0.00852047	0.637262	-0.0207178	0.0126825	0.99599	0.979495	1.01276	1.00 (0.98-1.01)	0.64
568	insomnia	genus.Intestinibacter.id.11345.summary.txt.gz	Inverse variance weighted	15	-0.00694003	0.00588961	0.238657	-0.0184837	0.00460361	0.993084	0.981686	1.00461	0.99 (0.98-1.00)	0.24
569	insomnia	genus.Intestinibacter.id.11345.summary.txt.gz	Simple mode	15	-0.00217777	0.0144926	0.882697	-0.0305833	0.0262278	0.997825	0.96988	1.02657	1.00 (0.97-1.03)	0.88
570	insomnia	genus.Intestinibacter.id.11345.summary.txt.gz	Weighted mode	15	-0.00164631	0.0135887	0.905292	-0.0282801	0.0249875	0.998355	0.972116	1.0253	1.00 (0.97-1.03)	0.91
571	insomnia	genus.Intestinimonas.id.2062.summary.txt.gz	MR Egger	17	-0.0116268	0.0127708	0.376999	-0.0366575	0.013404	0.988441	0.964006	1.01349	0.99 (0.96-1.01)	0.38
572	insomnia	genus.Intestinimonas.id.2062.summary.txt.gz	Weighted median	17	-0.0058048	0.00685867	0.39736	-0.0192478	0.00763819	0.994212	0.980936	1.00767	0.99 (0.98-1.01)	0.4
573	insomnia	genus.Intestinimonas.id.2062.summary.txt.gz	Inverse variance weighted	17	-0.00221473	0.00506071	0.661652	-0.0121337	0.00770426	0.997788	0.98794	1.00773	1.00 (0.99-1.01)	0.66
574	insomnia	genus.Intestinimonas.id.2062.summary.txt.gz	Simple mode	17	-0.00925186	0.0119843	0.451367	-0.0327411	0.0142373	0.990791	0.967789	1.01434	0.99 (0.97-1.01)	0.45
575	insomnia	genus.Intestinimonas.id.2062.summary.txt.gz	Weighted mode	17	-0.00950176	0.011001	0.400506	-0.0310637	0.0120602	0.990543	0.969414	1.01213	0.99 (0.97-1.01)	0.4
576	insomnia	genus.Lachnoclostridium.id.11308.summary.txt.gz	MR Egger	13	0.0141883	0.0407729	0.73442	-0.0657266	0.0941032	1.01429	0.936387	1.09867	1.01 (0.94-1.10)	0.73
577	insomnia	genus.Lachnoclostridium.id.11308.summary.txt.gz	Weighted median	13	0.0342301	0.0118666	0.00391955	0.0109715	0.0574887	1.03482	1.01103	1.05917	1.03 (1.01-1.06)	0.0039
578	insomnia	genus.Lachnoclostridium.id.11308.summary.txt.gz	Inverse variance weighted	13	0.0287856	0.0109576	0.00861449	0.0073086	0.0502626	1.0292	1.00734	1.05155	1.03 (1.01-1.05)	0.0086
579	insomnia	genus.Lachnoclostridium.id.11308.summary.txt.gz	Simple mode	13	0.0397512	0.0227854	0.106587	-0.00490809	0.0844105	1.04055	0.995104	1.08808	1.04 (1.00-1.09)	0.11
580	insomnia	genus.Lachnoclostridium.id.11308.summary.txt.gz	Weighted mode	13	0.0370854	0.0227753	0.12941	-0.00755414	0.0817249	1.03778	0.992474	1.08516	1.04 (0.99-1.09)	0.13
581	insomnia	genus.Lachnospira.id.2004.summary.txt.gz	MR Egger	6	0.0365138	0.117991	0.77242	-0.194748	0.267776	1.03719	0.823042	1.30705	1.04 (0.82-1.31)	0.77
582	insomnia	genus.Lachnospira.id.2004.summary.txt.gz	Weighted median	6	0.000223472	0.0151664	0.988244	-0.0295026	0.0299495	1.00022	0.970928	1.0304	1.00 (0.97-1.03)	0.99
583	insomnia	genus.Lachnospira.id.2004.summary.txt.gz	Inverse variance weighted	6	-0.00495661	0.0179006	0.78186	-0.0400418	0.0301286	0.995056	0.960749	1.03059	1.00 (0.96-1.03)	0.78
584	insomnia	genus.Lachnospira.id.2004.summary.txt.gz	Simple mode	6	0.00268318	0.0276749	0.92653	-0.0515595	0.0569259	1.00269	0.949747	1.05858	1.00 (0.95-1.06)	0.93
585	insomnia	genus.Lachnospira.id.2004.summary.txt.gz	Weighted mode	6	0.00606259	0.0239835	0.8105	-0.040945	0.0530702	1.00608	0.959882	1.0545	1.01 (0.96-1.05)	0.81
586	insomnia	genus.LachnospiraceaeFCS020group.id.11314.summary.txt.gz	MR Egger	13	-0.00621338	0.0156235	0.698465	-0.0368355	0.0244087	0.993806	0.963835	1.02471	0.99 (0.96-1.02)	0.7
587	insomnia	genus.LachnospiraceaeFCS020group.id.11314.summary.txt.gz	Weighted median	13	0.00608564	0.00840271	0.468914	-0.0103837	0.0225549	1.0061	0.98967	1.02281	1.01 (0.99-1.02)	0.47
588	insomnia	genus.LachnospiraceaeFCS020group.id.11314.summary.txt.gz	Inverse variance weighted	13	0.00976939	0.00620317	0.115279	-0.00238882	0.0219276	1.00982	0.997614	1.02217	1.01 (1.00-1.02)	0.12
589	insomnia	genus.LachnospiraceaeFCS020group.id.11314.summary.txt.gz	Simple mode	13	-0.0017335	0.0155615	0.913144	-0.0322341	0.0287671	0.998268	0.96828	1.02918	1.00 (0.97-1.03)	0.91
590	insomnia	genus.LachnospiraceaeFCS020group.id.11314.summary.txt.gz	Weighted mode	13	-0.000648797	0.0123135	0.958846	-0.0247834	0.0234858	0.999351	0.975521	1.02376	1.00 (0.98-1.02)	0.96
591	insomnia	genus.LachnospiraceaeNC2004group.id.11316.summary.txt.gz	MR Egger	9	0.00303817	0.0398371	0.941342	-0.0750426	0.081119	1.00304	0.927704	1.0845	1.00 (0.93-1.08)	0.94
592	insomnia	genus.LachnospiraceaeNC2004group.id.11316.summary.txt.gz	Weighted median	9	-0.00806283	0.0084831	0.34188	-0.0246897	0.00856406	0.99197	0.975613	1.0086	0.99 (0.98-1.01)	0.34
593	insomnia	genus.LachnospiraceaeNC2004group.id.11316.summary.txt.gz	Inverse variance weighted	9	0.00205248	0.00905062	0.820596	-0.0156867	0.0197917	1.00205	0.984436	1.01999	1.00 (0.98-1.02)	0.82
594	insomnia	genus.LachnospiraceaeNC2004group.id.11316.summary.txt.gz	Simple mode	9	-0.0102804	0.0117237	0.406108	-0.0332589	0.0126981	0.989772	0.967288	1.01278	0.99 (0.97-1.01)	0.41
595	insomnia	genus.LachnospiraceaeNC2004group.id.11316.summary.txt.gz	Weighted mode	9	-0.0108709	0.0121103	0.395578	-0.034607	0.0128652	0.989188	0.965985	1.01295	0.99 (0.97-1.01)	0.4
596	insomnia	genus.LachnospiraceaeND3007group.id.11317.summary.txt.gz	MR Egger	3	0.135211	0.474619	0.823319	-0.795044	1.06546	1.14478	0.451562	2.90219	1.14 (0.45-2.90)	0.82
597	insomnia	genus.LachnospiraceaeND3007group.id.11317.summary.txt.gz	Weighted median	3	-0.0188996	0.0219778	0.38982	-0.061976	0.0241767	0.981278	0.939905	1.02447	0.98 (0.94-1.02)	0.39
598	insomnia	genus.LachnospiraceaeND3007group.id.11317.summary.txt.gz	Inverse variance weighted	3	-0.0290538	0.0211112	0.16875	-0.0704317	0.0123241	0.971364	0.931991	1.0124	0.97 (0.93-1.01)	0.17
599	insomnia	genus.LachnospiraceaeND3007group.id.11317.summary.txt.gz	Simple mode	3	-0.0121612	0.0277751	0.704247	-0.0666005	0.042278	0.987912	0.935569	1.04318	0.99 (0.94-1.04)	0.7
600	insomnia	genus.LachnospiraceaeND3007group.id.11317.summary.txt.gz	Weighted mode	3	-0.0108466	0.0292965	0.74674	-0.0682678	0.0465746	0.989212	0.93401	1.04768	0.99 (0.93-1.05)	0.75
601	insomnia	genus.LachnospiraceaeNK4A136group.id.11319.summary.txt.gz	MR Egger	15	0.00814822	0.0125161	0.526375	-0.0163833	0.0326798	1.00818	0.98375	1.03322	1.01 (0.98-1.03)	0.53
602	insomnia	genus.LachnospiraceaeNK4A136group.id.11319.summary.txt.gz	Weighted median	15	-4.22e-05	0.0082514	0.995922	-0.0162149	0.0161306	0.999958	0.983916	1.01626	1.00 (0.98-1.02)	1
603	insomnia	genus.LachnospiraceaeNK4A136group.id.11319.summary.txt.gz	Inverse variance weighted	15	0.00385231	0.00607844	0.526233	-0.00806143	0.0157661	1.00386	0.991971	1.01589	1.00 (0.99-1.02)	0.53
604	insomnia	genus.LachnospiraceaeNK4A136group.id.11319.summary.txt.gz	Simple mode	15	-0.000229337	0.01516	0.988144	-0.0299429	0.0294842	0.999771	0.970501	1.02992	1.00 (0.97-1.03)	0.99
605	insomnia	genus.LachnospiraceaeNK4A136group.id.11319.summary.txt.gz	Weighted mode	15	-0.00241971	0.0123565	0.847562	-0.0266385	0.0217991	0.997583	0.973713	1.02204	1.00 (0.97-1.02)	0.85
606	insomnia	genus.LachnospiraceaeUCG001.id.11321.summary.txt.gz	MR Egger	13	-0.0212494	0.0254527	0.42156	-0.0711367	0.028638	0.978975	0.931335	1.02905	0.98 (0.93-1.03)	0.42
607	insomnia	genus.LachnospiraceaeUCG001.id.11321.summary.txt.gz	Weighted median	13	-0.00307552	0.00757151	0.684598	-0.0179157	0.0117646	0.996929	0.982244	1.01183	1.00 (0.98-1.01)	0.68
608	insomnia	genus.LachnospiraceaeUCG001.id.11321.summary.txt.gz	Inverse variance weighted	13	-0.005101	0.0057225	0.372718	-0.0163171	0.00611509	0.994912	0.983815	1.00613	0.99 (0.98-1.01)	0.37
609	insomnia	genus.LachnospiraceaeUCG001.id.11321.summary.txt.gz	Simple mode	13	-0.00361263	0.0127218	0.781272	-0.0285473	0.021322	0.996394	0.971856	1.02155	1.00 (0.97-1.02)	0.78
610	insomnia	genus.LachnospiraceaeUCG001.id.11321.summary.txt.gz	Weighted mode	13	0.00015956	0.0131964	0.990552	-0.0257053	0.0260244	1.00016	0.974622	1.02637	1.00 (0.97-1.03)	0.99
611	insomnia	genus.LachnospiraceaeUCG004.id.11324.summary.txt.gz	MR Egger	14	-0.0196651	0.0329814	0.562089	-0.0843087	0.0449785	0.980527	0.919147	1.04601	0.98 (0.92-1.05)	0.56
612	insomnia	genus.LachnospiraceaeUCG004.id.11324.summary.txt.gz	Weighted median	14	-0.00244169	0.00937593	0.794539	-0.0208185	0.0159351	0.997561	0.979397	1.01606	1.00 (0.98-1.02)	0.79
613	insomnia	genus.LachnospiraceaeUCG004.id.11324.summary.txt.gz	Inverse variance weighted	14	-0.00208791	0.00806767	0.79579	-0.0179005	0.0137247	0.997914	0.982259	1.01382	1.00 (0.98-1.01)	0.8
614	insomnia	genus.LachnospiraceaeUCG004.id.11324.summary.txt.gz	Simple mode	14	-0.0199909	0.0193815	0.321141	-0.0579787	0.0179968	0.980208	0.94367	1.01816	0.98 (0.94-1.02)	0.32
615	insomnia	genus.LachnospiraceaeUCG004.id.11324.summary.txt.gz	Weighted mode	14	-0.0147498	0.0185218	0.44013	-0.0510524	0.0215529	0.985358	0.950229	1.02179	0.99 (0.95-1.02)	0.44
616	insomnia	genus.LachnospiraceaeUCG008.id.11328.summary.txt.gz	MR Egger	13	0.0634482	0.0304082	0.0610036	0.00384813	0.123048	1.0655	1.00386	1.13094	1.07 (1.00-1.13)	0.06
617	insomnia	genus.LachnospiraceaeUCG008.id.11328.summary.txt.gz	Weighted median	13	0.00197778	0.00718309	0.783057	-0.0121011	0.0160566	1.00198	0.987972	1.01619	1.00 (0.99-1.02)	0.78
618	insomnia	genus.LachnospiraceaeUCG008.id.11328.summary.txt.gz	Inverse variance weighted	13	0.0059369	0.00658837	0.367526	-0.00697631	0.0188501	1.00595	0.993048	1.01903	1.01 (0.99-1.02)	0.37
619	insomnia	genus.LachnospiraceaeUCG008.id.11328.summary.txt.gz	Simple mode	13	0.00352995	0.0114023	0.762188	-0.0188185	0.0258784	1.00354	0.981357	1.02622	1.00 (0.98-1.03)	0.76
620	insomnia	genus.LachnospiraceaeUCG008.id.11328.summary.txt.gz	Weighted mode	13	0.00352995	0.0118757	0.771365	-0.0197464	0.0268064	1.00354	0.980447	1.02717	1.00 (0.98-1.03)	0.77
621	insomnia	genus.LachnospiraceaeUCG010.id.11330.summary.txt.gz	MR Egger	10	0.0310072	0.0207664	0.173749	-0.0096949	0.0717093	1.03149	0.990352	1.07434	1.03 (0.99-1.07)	0.17
622	insomnia	genus.LachnospiraceaeUCG010.id.11330.summary.txt.gz	Weighted median	10	0.0162831	0.0105098	0.121302	-0.00431602	0.0368823	1.01642	0.995693	1.03757	1.02 (1.00-1.04)	0.12
623	insomnia	genus.LachnospiraceaeUCG010.id.11330.summary.txt.gz	Inverse variance weighted	10	0.00679583	0.00812902	0.403157	-0.00913705	0.0227287	1.00682	0.990905	1.02299	1.01 (0.99-1.02)	0.4
624	insomnia	genus.LachnospiraceaeUCG010.id.11330.summary.txt.gz	Simple mode	10	0.0163015	0.016677	0.353871	-0.0163855	0.0489885	1.01644	0.983748	1.05021	1.02 (0.98-1.05)	0.35
625	insomnia	genus.LachnospiraceaeUCG010.id.11330.summary.txt.gz	Weighted mode	10	0.0166189	0.0154586	0.310323	-0.01368	0.0469178	1.01676	0.986413	1.04804	1.02 (0.99-1.05)	0.31
626	insomnia	genus.Lactobacillus.id.1837.summary.txt.gz	MR Egger	10	0.0272159	0.019961	0.209869	-0.0119076	0.0663395	1.02759	0.988163	1.06859	1.03 (0.99-1.07)	0.21
627	insomnia	genus.Lactobacillus.id.1837.summary.txt.gz	Weighted median	10	0.00365559	0.00772288	0.635967	-0.0114813	0.0187924	1.00366	0.988584	1.01897	1.00 (0.99-1.02)	0.64
628	insomnia	genus.Lactobacillus.id.1837.summary.txt.gz	Inverse variance weighted	10	0.00388958	0.00711765	0.584743	-0.010061	0.0178402	1.0039	0.989989	1.018	1.00 (0.99-1.02)	0.58
629	insomnia	genus.Lactobacillus.id.1837.summary.txt.gz	Simple mode	10	-0.000101519	0.0132452	0.994052	-0.026062	0.025859	0.999898	0.974275	1.0262	1.00 (0.97-1.03)	0.99
630	insomnia	genus.Lactobacillus.id.1837.summary.txt.gz	Weighted mode	10	0.00551098	0.0121868	0.661821	-0.0183751	0.0293971	1.00553	0.981793	1.02983	1.01 (0.98-1.03)	0.66
631	insomnia	genus.Lactococcus.id.1851.summary.txt.gz	MR Egger	9	-0.00874867	0.0198987	0.673437	-0.0477501	0.0302528	0.991289	0.953372	1.03072	0.99 (0.95-1.03)	0.67
632	insomnia	genus.Lactococcus.id.1851.summary.txt.gz	Weighted median	9	-0.00880896	0.00610551	0.14908	-0.0207758	0.00315784	0.99123	0.979439	1.00316	0.99 (0.98-1.00)	0.15
633	insomnia	genus.Lactococcus.id.1851.summary.txt.gz	Inverse variance weighted	9	-0.00735997	0.00448506	0.100798	-0.0161507	0.00143075	0.992667	0.983979	1.00143	0.99 (0.98-1.00)	0.1
634	insomnia	genus.Lactococcus.id.1851.summary.txt.gz	Simple mode	9	-0.00929369	0.00907691	0.335851	-0.0270844	0.00849706	0.990749	0.973279	1.00853	0.99 (0.97-1.01)	0.34
635	insomnia	genus.Lactococcus.id.1851.summary.txt.gz	Weighted mode	9	-0.00903292	0.00901503	0.345691	-0.0267024	0.00863653	0.991008	0.973651	1.00867	0.99 (0.97-1.01)	0.35
636	insomnia	genus.Marvinbryantia.id.2005.summary.txt.gz	MR Egger	11	0.0160485	0.0279834	0.580353	-0.0387991	0.070896	1.01618	0.961944	1.07347	1.02 (0.96-1.07)	0.58
637	insomnia	genus.Marvinbryantia.id.2005.summary.txt.gz	Weighted median	11	0.0131325	0.00940079	0.162427	-0.00529307	0.031558	1.01322	0.994721	1.03206	1.01 (0.99-1.03)	0.16
638	insomnia	genus.Marvinbryantia.id.2005.summary.txt.gz	Inverse variance weighted	11	0.010407	0.00713787	0.144843	-0.00358326	0.0243972	1.01046	0.996423	1.0247	1.01 (1.00-1.02)	0.14
639	insomnia	genus.Marvinbryantia.id.2005.summary.txt.gz	Simple mode	11	0.016388	0.0170876	0.360144	-0.0171037	0.0498797	1.01652	0.983042	1.05114	1.02 (0.98-1.05)	0.36
640	insomnia	genus.Marvinbryantia.id.2005.summary.txt.gz	Weighted mode	11	0.0133737	0.0179832	0.47418	-0.0218733	0.0486207	1.01346	0.978364	1.04982	1.01 (0.98-1.05)	0.47
641	insomnia	genus.Methanobrevibacter.id.123.summary.txt.gz	MR Egger	6	-0.0166171	0.0275935	0.579506	-0.0707003	0.0374662	0.98352	0.931741	1.03818	0.98 (0.93-1.04)	0.58
642	insomnia	genus.Methanobrevibacter.id.123.summary.txt.gz	Weighted median	6	-0.00798715	0.00686282	0.244493	-0.0214383	0.00546398	0.992045	0.97879	1.00548	0.99 (0.98-1.01)	0.24
643	insomnia	genus.Methanobrevibacter.id.123.summary.txt.gz	Inverse variance weighted	6	-0.00316172	0.00698634	0.650868	-0.0168549	0.0105315	0.996843	0.983286	1.01059	1.00 (0.98-1.01)	0.65
644	insomnia	genus.Methanobrevibacter.id.123.summary.txt.gz	Simple mode	6	-0.0128451	0.010822	0.288562	-0.0340561	0.00836593	0.987237	0.966517	1.0084	0.99 (0.97-1.01)	0.29
645	insomnia	genus.Methanobrevibacter.id.123.summary.txt.gz	Weighted mode	6	-0.0128451	0.0103619	0.270113	-0.0331544	0.00746423	0.987237	0.967389	1.00749	0.99 (0.97-1.01)	0.27
646	insomnia	genus.Odoribacter.id.952.summary.txt.gz	MR Egger	7	0.0203931	0.0368219	0.603548	-0.0517777	0.092564	1.0206	0.94954	1.09698	1.02 (0.95-1.10)	0.6
647	insomnia	genus.Odoribacter.id.952.summary.txt.gz	Weighted median	7	-0.0162931	0.0123565	0.187306	-0.0405118	0.00792557	0.983839	0.960298	1.00796	0.98 (0.96-1.01)	0.19
648	insomnia	genus.Odoribacter.id.952.summary.txt.gz	Inverse variance weighted	7	-0.0241139	0.0119851	0.0442212	-0.0476048	-0.000623078	0.976174	0.953511	0.999377	0.98 (0.95-1.00)	0.044
649	insomnia	genus.Odoribacter.id.952.summary.txt.gz	Simple mode	7	-0.0117471	0.0187538	0.554129	-0.0485045	0.0250103	0.988322	0.952653	1.02533	0.99 (0.95-1.03)	0.55
650	insomnia	genus.Odoribacter.id.952.summary.txt.gz	Weighted mode	7	-0.0105059	0.0181594	0.583947	-0.0460984	0.0250865	0.989549	0.954948	1.0254	0.99 (0.95-1.03)	0.58
651	insomnia	genus.Olsenella.id.822.summary.txt.gz	MR Egger	11	-0.0272274	0.0204324	0.215429	-0.067275	0.0128202	0.97314	0.934938	1.0129	0.97 (0.93-1.01)	0.22
652	insomnia	genus.Olsenella.id.822.summary.txt.gz	Weighted median	11	-0.00111842	0.00572041	0.844991	-0.0123304	0.0100936	0.998882	0.987745	1.01014	1.00 (0.99-1.01)	0.84
653	insomnia	genus.Olsenella.id.822.summary.txt.gz	Inverse variance weighted	11	-0.00200275	0.00556636	0.719	-0.0129128	0.00890731	0.997999	0.98717	1.00895	1.00 (0.99-1.01)	0.72
654	insomnia	genus.Olsenella.id.822.summary.txt.gz	Simple mode	11	-0.00125828	0.00851543	0.885465	-0.0179485	0.015432	0.998743	0.982212	1.01555	1.00 (0.98-1.02)	0.89
655	insomnia	genus.Olsenella.id.822.summary.txt.gz	Weighted mode	11	-0.00147988	0.00849357	0.865158	-0.0181273	0.0151675	0.998521	0.982036	1.01528	1.00 (0.98-1.02)	0.87
656	insomnia	genus.Oscillibacter.id.2063.summary.txt.gz	MR Egger	14	-0.00280856	0.0203005	0.892258	-0.0425975	0.0369803	0.997195	0.958297	1.03767	1.00 (0.96-1.04)	0.89
657	insomnia	genus.Oscillibacter.id.2063.summary.txt.gz	Weighted median	14	-0.0199133	0.00718545	0.00558268	-0.0339968	-0.00582981	0.980284	0.966575	0.994187	0.98 (0.97-0.99)	0.0056
658	insomnia	genus.Oscillibacter.id.2063.summary.txt.gz	Inverse variance weighted	14	-0.0152386	0.00547585	0.00538786	-0.0259713	-0.00450597	0.984877	0.974363	0.995504	0.98 (0.97-1.00)	0.0054
659	insomnia	genus.Oscillibacter.id.2063.summary.txt.gz	Simple mode	14	-0.0224928	0.0130966	0.109608	-0.0481622	0.00317651	0.977758	0.952979	1.00318	0.98 (0.95-1.00)	0.11
660	insomnia	genus.Oscillibacter.id.2063.summary.txt.gz	Weighted mode	14	-0.0222582	0.0130179	0.111046	-0.0477733	0.00325695	0.977988	0.95335	1.00326	0.98 (0.95-1.00)	0.11
661	insomnia	genus.Oscillospira.id.2064.summary.txt.gz	MR Egger	9	-0.0091266	0.0290705	0.76271	-0.0661048	0.0478516	0.990915	0.936033	1.04901	0.99 (0.94-1.05)	0.76
662	insomnia	genus.Oscillospira.id.2064.summary.txt.gz	Weighted median	9	-0.00765167	0.00898937	0.394663	-0.0252708	0.00996749	0.992378	0.975046	1.01002	0.99 (0.98-1.01)	0.39
663	insomnia	genus.Oscillospira.id.2064.summary.txt.gz	Inverse variance weighted	9	-0.00777682	0.0069049	0.260049	-0.0213104	0.00575679	0.992253	0.978915	1.00577	0.99 (0.98-1.01)	0.26
664	insomnia	genus.Oscillospira.id.2064.summary.txt.gz	Simple mode	9	-0.011564	0.014687	0.45376	-0.0403505	0.0172225	0.988503	0.960453	1.01737	0.99 (0.96-1.02)	0.45
665	insomnia	genus.Oscillospira.id.2064.summary.txt.gz	Weighted mode	9	-0.00798207	0.0137901	0.578635	-0.0350107	0.0190466	0.99205	0.965595	1.01923	0.99 (0.97-1.02)	0.58
666	insomnia	genus.Oxalobacter.id.2978.summary.txt.gz	MR Egger	11	0.0123262	0.0226579	0.599647	-0.0320832	0.0567357	1.0124	0.968426	1.05838	1.01 (0.97-1.06)	0.6
667	insomnia	genus.Oxalobacter.id.2978.summary.txt.gz	Weighted median	11	0.00981861	0.00570482	0.085231	-0.00136283	0.021	1.00987	0.998638	1.02122	1.01 (1.00-1.02)	0.09
668	insomnia	genus.Oxalobacter.id.2978.summary.txt.gz	Inverse variance weighted	11	0.0088207	0.0046838	0.0596686	-0.000359554	0.018001	1.00886	0.999641	1.01816	1.01 (1.00-1.02)	0.06
669	insomnia	genus.Oxalobacter.id.2978.summary.txt.gz	Simple mode	11	0.0116017	0.00820477	0.187725	-0.00447964	0.0276831	1.01167	0.99553	1.02807	1.01 (1.00-1.03)	0.19
670	insomnia	genus.Oxalobacter.id.2978.summary.txt.gz	Weighted mode	11	0.0110698	0.00785669	0.189173	-0.00432931	0.0264689	1.01113	0.99568	1.02682	1.01 (1.00-1.03)	0.19
671	insomnia	genus.Parabacteroides.id.954.summary.txt.gz	MR Egger	6	0.00411296	0.0460055	0.93306	-0.0860578	0.0942837	1.00412	0.917541	1.09887	1.00 (0.92-1.10)	0.93
672	insomnia	genus.Parabacteroides.id.954.summary.txt.gz	Weighted median	6	0.0131934	0.0135574	0.330478	-0.0133791	0.0397658	1.01328	0.98671	1.04057	1.01 (0.99-1.04)	0.33
673	insomnia	genus.Parabacteroides.id.954.summary.txt.gz	Inverse variance weighted	6	0.0223485	0.0138636	0.106955	-0.00482408	0.0495212	1.0226	0.995188	1.05077	1.02 (1.00-1.05)	0.11
674	insomnia	genus.Parabacteroides.id.954.summary.txt.gz	Simple mode	6	0.0484027	0.0288475	0.154212	-0.00813847	0.104944	1.04959	0.991895	1.11065	1.05 (0.99-1.11)	0.15
675	insomnia	genus.Parabacteroides.id.954.summary.txt.gz	Weighted mode	6	0.00361798	0.0179151	0.847914	-0.0314956	0.0387316	1.00362	0.968995	1.03949	1.00 (0.97-1.04)	0.85
676	insomnia	genus.Paraprevotella.id.962.summary.txt.gz	MR Egger	13	-0.0245697	0.0152468	0.135376	-0.0544535	0.00531406	0.97573	0.947003	1.00533	0.98 (0.95-1.01)	0.14
677	insomnia	genus.Paraprevotella.id.962.summary.txt.gz	Weighted median	13	0.00277193	0.00656458	0.672839	-0.0100947	0.0156385	1.00278	0.989956	1.01576	1.00 (0.99-1.02)	0.67
678	insomnia	genus.Paraprevotella.id.962.summary.txt.gz	Inverse variance weighted	13	0.008273	0.00464959	0.0751914	-0.000840204	0.0173862	1.00831	0.99916	1.01754	1.01 (1.00-1.02)	0.08
679	insomnia	genus.Paraprevotella.id.962.summary.txt.gz	Simple mode	13	0.0032515	0.0104622	0.761295	-0.0172544	0.0237574	1.00326	0.982894	1.02404	1.00 (0.98-1.02)	0.76
680	insomnia	genus.Paraprevotella.id.962.summary.txt.gz	Weighted mode	13	0.00285974	0.0100099	0.779985	-0.0167596	0.0224791	1.00286	0.98338	1.02273	1.00 (0.98-1.02)	0.78
681	insomnia	genus.Parasutterella.id.2892.summary.txt.gz	MR Egger	15	-0.0102299	0.0183468	0.586603	-0.0461897	0.0257299	0.989822	0.954861	1.02606	0.99 (0.95-1.03)	0.59
682	insomnia	genus.Parasutterella.id.2892.summary.txt.gz	Weighted median	15	-0.00566979	0.007893	0.472553	-0.0211401	0.00980049	0.994346	0.979082	1.00985	0.99 (0.98-1.01)	0.47
683	insomnia	genus.Parasutterella.id.2892.summary.txt.gz	Inverse variance weighted	15	-0.00307752	0.00590479	0.602234	-0.0146509	0.00849586	0.996927	0.985456	1.00853	1.00 (0.99-1.01)	0.6
684	insomnia	genus.Parasutterella.id.2892.summary.txt.gz	Simple mode	15	-0.0148707	0.0141788	0.312041	-0.0426611	0.0129198	0.985239	0.958236	1.013	0.99 (0.96-1.01)	0.31
685	insomnia	genus.Parasutterella.id.2892.summary.txt.gz	Weighted mode	15	-0.0118812	0.012878	0.371842	-0.0371221	0.0133596	0.988189	0.963559	1.01345	0.99 (0.96-1.01)	0.37
686	insomnia	genus.Peptococcus.id.2037.summary.txt.gz	MR Egger	14	-0.0232959	0.0195025	0.255355	-0.0615209	0.014929	0.976973	0.940333	1.01504	0.98 (0.94-1.02)	0.26
687	insomnia	genus.Peptococcus.id.2037.summary.txt.gz	Weighted median	14	0.00553423	0.00607383	0.362211	-0.00637047	0.0174389	1.00555	0.99365	1.01759	1.01 (0.99-1.02)	0.36
688	insomnia	genus.Peptococcus.id.2037.summary.txt.gz	Inverse variance weighted	14	0.000557375	0.00497027	0.910711	-0.00918435	0.0102991	1.00056	0.990858	1.01035	1.00 (0.99-1.01)	0.91
689	insomnia	genus.Peptococcus.id.2037.summary.txt.gz	Simple mode	14	0.0105416	0.0111326	0.360955	-0.0112783	0.0323614	1.0106	0.988785	1.03289	1.01 (0.99-1.03)	0.36
690	insomnia	genus.Peptococcus.id.2037.summary.txt.gz	Weighted mode	14	0.0105416	0.0108505	0.349017	-0.0107255	0.0318086	1.0106	0.989332	1.03232	1.01 (0.99-1.03)	0.35
691	insomnia	genus.Phascolarctobacterium.id.2168.summary.txt.gz	MR Egger	11	0.0517262	0.0291691	0.10993	-0.00544535	0.108898	1.05309	0.994569	1.11505	1.05 (0.99-1.12)	0.11
692	insomnia	genus.Phascolarctobacterium.id.2168.summary.txt.gz	Weighted median	11	0.00113633	0.00935462	0.903317	-0.0171987	0.0194714	1.00114	0.982948	1.01966	1.00 (0.98-1.02)	0.9
693	insomnia	genus.Phascolarctobacterium.id.2168.summary.txt.gz	Inverse variance weighted	11	-0.00296217	0.00719585	0.680596	-0.017066	0.0111417	0.997042	0.983079	1.0112	1.00 (0.98-1.01)	0.68
694	insomnia	genus.Phascolarctobacterium.id.2168.summary.txt.gz	Simple mode	11	0.00920835	0.0172145	0.604396	-0.024532	0.0429487	1.00925	0.975766	1.04388	1.01 (0.98-1.04)	0.6
695	insomnia	genus.Phascolarctobacterium.id.2168.summary.txt.gz	Weighted mode	11	0.0100847	0.0168652	0.563162	-0.022971	0.0431405	1.01014	0.977291	1.04408	1.01 (0.98-1.04)	0.56
696	insomnia	genus.Prevotella7.id.11182.summary.txt.gz	MR Egger	11	-0.0108118	0.0225667	0.64329	-0.0550426	0.0334189	0.989246	0.946445	1.03398	0.99 (0.95-1.03)	0.64
697	insomnia	genus.Prevotella7.id.11182.summary.txt.gz	Weighted median	11	0.00922669	0.00516798	0.0742034	-0.000902549	0.0193559	1.00927	0.999098	1.01954	1.01 (1.00-1.02)	0.07
698	insomnia	genus.Prevotella7.id.11182.summary.txt.gz	Inverse variance weighted	11	0.00904043	0.00378378	0.0168825	0.00162422	0.0164566	1.00908	1.00163	1.01659	1.01 (1.00-1.02)	0.017
699	insomnia	genus.Prevotella7.id.11182.summary.txt.gz	Simple mode	11	0.0108561	0.00830385	0.220349	-0.0054194	0.0271317	1.01092	0.994595	1.0275	1.01 (0.99-1.03)	0.22
700	insomnia	genus.Prevotella7.id.11182.summary.txt.gz	Weighted mode	11	0.0105982	0.00858986	0.245487	-0.00623793	0.0274343	1.01065	0.993781	1.02781	1.01 (0.99-1.03)	0.25
701	insomnia	genus.Prevotella9.id.11183.summary.txt.gz	MR Egger	15	0.0126106	0.0148525	0.411216	-0.0165004	0.0417215	1.01269	0.983635	1.0426	1.01 (0.98-1.04)	0.41
702	insomnia	genus.Prevotella9.id.11183.summary.txt.gz	Weighted median	15	0.00585965	0.00669763	0.381637	-0.0072677	0.018987	1.00588	0.992759	1.01917	1.01 (0.99-1.02)	0.38
703	insomnia	genus.Prevotella9.id.11183.summary.txt.gz	Inverse variance weighted	15	0.00290737	0.00504808	0.564658	-0.00698687	0.0128016	1.00291	0.993037	1.01288	1.00 (0.99-1.01)	0.56
704	insomnia	genus.Prevotella9.id.11183.summary.txt.gz	Simple mode	15	0.00605044	0.0109356	0.5888	-0.0153834	0.0274842	1.00607	0.984734	1.02787	1.01 (0.98-1.03)	0.59
705	insomnia	genus.Prevotella9.id.11183.summary.txt.gz	Weighted mode	15	0.00559964	0.0095943	0.568745	-0.0132052	0.0244045	1.00562	0.986882	1.0247	1.01 (0.99-1.02)	0.57
706	insomnia	genus.RikenellaceaeRC9gutgroup.id.11191.summary.txt.gz	MR Egger	13	0.00879964	0.0211521	0.685398	-0.0326585	0.0502578	1.00884	0.967869	1.05154	1.01 (0.97-1.05)	0.69
707	insomnia	genus.RikenellaceaeRC9gutgroup.id.11191.summary.txt.gz	Weighted median	13	0.00618014	0.00476707	0.19483	-0.00316332	0.0155236	1.0062	0.996842	1.01564	1.01 (1.00-1.02)	0.19
708	insomnia	genus.RikenellaceaeRC9gutgroup.id.11191.summary.txt.gz	Inverse variance weighted	13	0.0052657	0.00342531	0.124222	-0.0014479	0.0119793	1.00528	0.998553	1.01205	1.01 (1.00-1.01)	0.12
709	insomnia	genus.RikenellaceaeRC9gutgroup.id.11191.summary.txt.gz	Simple mode	13	0.00634265	0.00702004	0.384036	-0.00741662	0.0201019	1.00636	0.992611	1.02031	1.01 (0.99-1.02)	0.38
710	insomnia	genus.RikenellaceaeRC9gutgroup.id.11191.summary.txt.gz	Weighted mode	13	0.00622792	0.00762668	0.430073	-0.00872038	0.0211762	1.00625	0.991318	1.0214	1.01 (0.99-1.02)	0.43
711	insomnia	genus.Romboutsia.id.11347.summary.txt.gz	MR Egger	14	-0.00568799	0.0271039	0.837299	-0.0588117	0.0474357	0.994328	0.942884	1.04858	0.99 (0.94-1.05)	0.84
712	insomnia	genus.Romboutsia.id.11347.summary.txt.gz	Weighted median	14	0.00322353	0.00947576	0.733716	-0.015349	0.021796	1.00323	0.984768	1.02204	1.00 (0.98-1.02)	0.73
713	insomnia	genus.Romboutsia.id.11347.summary.txt.gz	Inverse variance weighted	14	0.0066074	0.0102299	0.518348	-0.0134431	0.0266579	1.00663	0.986647	1.02702	1.01 (0.99-1.03)	0.52
714	insomnia	genus.Romboutsia.id.11347.summary.txt.gz	Simple mode	14	0.0315577	0.0200107	0.138799	-0.00766318	0.0707787	1.03206	0.992366	1.07334	1.03 (0.99-1.07)	0.14
715	insomnia	genus.Romboutsia.id.11347.summary.txt.gz	Weighted mode	14	0.00436279	0.0134936	0.751593	-0.0220847	0.0308102	1.00437	0.978157	1.03129	1.00 (0.98-1.03)	0.75
716	insomnia	genus.Roseburia.id.2012.summary.txt.gz	MR Egger	14	-0.00134818	0.0280744	0.962489	-0.056374	0.0536776	0.998653	0.945186	1.05514	1.00 (0.95-1.06)	0.96
717	insomnia	genus.Roseburia.id.2012.summary.txt.gz	Weighted median	14	-0.00455468	0.0105333	0.665445	-0.0252	0.0160906	0.995456	0.975115	1.01622	1.00 (0.98-1.02)	0.67
718	insomnia	genus.Roseburia.id.2012.summary.txt.gz	Inverse variance weighted	14	-0.00431887	0.00930742	0.64263	-0.0225614	0.0139237	0.99569	0.977691	1.01402	1.00 (0.98-1.01)	0.64
719	insomnia	genus.Roseburia.id.2012.summary.txt.gz	Simple mode	14	-0.00407281	0.018116	0.825616	-0.0395802	0.0314346	0.995935	0.961193	1.03193	1.00 (0.96-1.03)	0.83
720	insomnia	genus.Roseburia.id.2012.summary.txt.gz	Weighted mode	14	-0.00618663	0.0155455	0.69711	-0.0366557	0.0242825	0.993832	0.964008	1.02458	0.99 (0.96-1.02)	0.7
721	insomnia	genus.Ruminiclostridium5.id.11355.summary.txt.gz	MR Egger	11	-0.0486214	0.0352304	0.20087	-0.117673	0.0204302	0.952542	0.888987	1.02064	0.95 (0.89-1.02)	0.2
722	insomnia	genus.Ruminiclostridium5.id.11355.summary.txt.gz	Weighted median	11	-0.000285266	0.0116122	0.980401	-0.0230451	0.0224746	0.999715	0.977218	1.02273	1.00 (0.98-1.02)	0.98
723	insomnia	genus.Ruminiclostridium5.id.11355.summary.txt.gz	Inverse variance weighted	11	-0.00697357	0.00855364	0.414914	-0.0237387	0.00979156	0.993051	0.976541	1.00984	0.99 (0.98-1.01)	0.41
724	insomnia	genus.Ruminiclostridium5.id.11355.summary.txt.gz	Simple mode	11	0.00323163	0.0199241	0.874381	-0.0358196	0.0422829	1.00324	0.964814	1.04319	1.00 (0.96-1.04)	0.87
725	insomnia	genus.Ruminiclostridium5.id.11355.summary.txt.gz	Weighted mode	11	0.00351754	0.0187523	0.854958	-0.033237	0.0402721	1.00352	0.967309	1.04109	1.00 (0.97-1.04)	0.85
726	insomnia	genus.Ruminiclostridium6.id.11356.summary.txt.gz	MR Egger	16	-0.0330985	0.0154973	0.050846	-0.0634732	-0.00272391	0.967443	0.938499	0.99728	0.97 (0.94-1.00)	0.05
727	insomnia	genus.Ruminiclostridium6.id.11356.summary.txt.gz	Weighted median	16	0.00169675	0.00827965	0.837627	-0.0145314	0.0179249	1.0017	0.985574	1.01809	1.00 (0.99-1.02)	0.84
728	insomnia	genus.Ruminiclostridium6.id.11356.summary.txt.gz	Inverse variance weighted	16	-1.48e-05	0.00706861	0.998327	-0.0138693	0.0138396	0.999985	0.986226	1.01394	1.00 (0.99-1.01)	1
729	insomnia	genus.Ruminiclostridium6.id.11356.summary.txt.gz	Simple mode	16	0.0176399	0.0158526	0.283335	-0.0134313	0.048711	1.0178	0.986658	1.04992	1.02 (0.99-1.05)	0.28
730	insomnia	genus.Ruminiclostridium6.id.11356.summary.txt.gz	Weighted mode	16	0.016169	0.0150138	0.298524	-0.0132581	0.045596	1.0163	0.986829	1.04665	1.02 (0.99-1.05)	0.3
731	insomnia	genus.Ruminiclostridium9.id.11357.summary.txt.gz	MR Egger	10	0.00792595	0.0381441	0.840585	-0.0668365	0.0826884	1.00796	0.935348	1.0862	1.01 (0.94-1.09)	0.84
732	insomnia	genus.Ruminiclostridium9.id.11357.summary.txt.gz	Weighted median	10	0.00591851	0.0120982	0.624697	-0.017794	0.0296311	1.00594	0.982363	1.03007	1.01 (0.98-1.03)	0.62
733	insomnia	genus.Ruminiclostridium9.id.11357.summary.txt.gz	Inverse variance weighted	10	-0.00322855	0.00861861	0.707957	-0.020121	0.0136639	0.996777	0.98008	1.01376	1.00 (0.98-1.01)	0.71
734	insomnia	genus.Ruminiclostridium9.id.11357.summary.txt.gz	Simple mode	10	0.0123909	0.0202028	0.554842	-0.0272066	0.0519883	1.01247	0.97316	1.05336	1.01 (0.97-1.05)	0.55
735	insomnia	genus.Ruminiclostridium9.id.11357.summary.txt.gz	Weighted mode	10	0.0123909	0.0193897	0.538716	-0.025613	0.0503947	1.01247	0.974712	1.05169	1.01 (0.97-1.05)	0.54
736	insomnia	genus.RuminococcaceaeNK4A214group.id.11358.summary.txt.gz	MR Egger	15	0.0237454	0.0248112	0.356006	-0.0248845	0.0723754	1.02403	0.975423	1.07506	1.02 (0.98-1.08)	0.36
737	insomnia	genus.RuminococcaceaeNK4A214group.id.11358.summary.txt.gz	Weighted median	15	0.00714568	0.00937457	0.445916	-0.0112285	0.0255198	1.00717	0.988834	1.02585	1.01 (0.99-1.03)	0.45
738	insomnia	genus.RuminococcaceaeNK4A214group.id.11358.summary.txt.gz	Inverse variance weighted	15	0.00195143	0.00683544	0.775271	-0.011446	0.0153489	1.00195	0.988619	1.01547	1.00 (0.99-1.02)	0.78
739	insomnia	genus.RuminococcaceaeNK4A214group.id.11358.summary.txt.gz	Simple mode	15	0.00686157	0.0169577	0.691864	-0.0263754	0.0400986	1.00689	0.973969	1.04091	1.01 (0.97-1.04)	0.69
740	insomnia	genus.RuminococcaceaeNK4A214group.id.11358.summary.txt.gz	Weighted mode	15	0.00653891	0.0160366	0.689624	-0.0248928	0.0379706	1.00656	0.975414	1.0387	1.01 (0.98-1.04)	0.69
741	insomnia	genus.RuminococcaceaeUCG002.id.11360.summary.txt.gz	MR Egger	22	-5.59e-05	0.0187234	0.997646	-0.0367539	0.036642	0.999944	0.963913	1.03732	1.00 (0.96-1.04)	1
742	insomnia	genus.RuminococcaceaeUCG002.id.11360.summary.txt.gz	Weighted median	22	0.00611434	0.00815784	0.453553	-0.00987504	0.0221037	1.00613	0.990174	1.02235	1.01 (0.99-1.02)	0.45
743	insomnia	genus.RuminococcaceaeUCG002.id.11360.summary.txt.gz	Inverse variance weighted	22	0.00243685	0.0068292	0.72122	-0.0109484	0.0158221	1.00244	0.989111	1.01595	1.00 (0.99-1.02)	0.72
744	insomnia	genus.RuminococcaceaeUCG002.id.11360.summary.txt.gz	Simple mode	22	-0.0117432	0.0153833	0.453733	-0.0418945	0.0184081	0.988326	0.958971	1.01858	0.99 (0.96-1.02)	0.45
745	insomnia	genus.RuminococcaceaeUCG002.id.11360.summary.txt.gz	Weighted mode	22	0.00507152	0.0126863	0.693368	-0.0197936	0.0299367	1.00508	0.980401	1.03039	1.01 (0.98-1.03)	0.69
746	insomnia	genus.RuminococcaceaeUCG003.id.11361.summary.txt.gz	MR Egger	12	-0.0261065	0.0330155	0.447446	-0.0908168	0.0386038	0.974231	0.913185	1.03936	0.97 (0.91-1.04)	0.45
747	insomnia	genus.RuminococcaceaeUCG003.id.11361.summary.txt.gz	Weighted median	12	-0.00728542	0.0102281	0.476283	-0.0273325	0.0127617	0.992741	0.973038	1.01284	0.99 (0.97-1.01)	0.48
748	insomnia	genus.RuminococcaceaeUCG003.id.11361.summary.txt.gz	Inverse variance weighted	12	-0.011101	0.00957813	0.246459	-0.0298741	0.00767214	0.98896	0.970568	1.0077	0.99 (0.97-1.01)	0.25
749	insomnia	genus.RuminococcaceaeUCG003.id.11361.summary.txt.gz	Simple mode	12	-0.00254997	0.0172935	0.885443	-0.0364452	0.0313452	0.997453	0.964211	1.03184	1.00 (0.96-1.03)	0.89
750	insomnia	genus.RuminococcaceaeUCG003.id.11361.summary.txt.gz	Weighted mode	12	-0.00213757	0.0178795	0.906992	-0.0371814	0.0329062	0.997865	0.963501	1.03345	1.00 (0.96-1.03)	0.91
751	insomnia	genus.RuminococcaceaeUCG004.id.11362.summary.txt.gz	MR Egger	11	-0.0243948	0.0340217	0.491541	-0.0910774	0.0422878	0.9759	0.912947	1.04319	0.98 (0.91-1.04)	0.49
752	insomnia	genus.RuminococcaceaeUCG004.id.11362.summary.txt.gz	Weighted median	11	-0.0014819	0.00853843	0.862214	-0.0182172	0.0152534	0.998519	0.981948	1.01537	1.00 (0.98-1.02)	0.86
753	insomnia	genus.RuminococcaceaeUCG004.id.11362.summary.txt.gz	Inverse variance weighted	11	0.000391176	0.00633415	0.950757	-0.0120238	0.0128061	1.00039	0.988048	1.01289	1.00 (0.99-1.01)	0.95
754	insomnia	genus.RuminococcaceaeUCG004.id.11362.summary.txt.gz	Simple mode	11	-0.00778436	0.0146235	0.60613	-0.0364465	0.0208778	0.992246	0.96421	1.0211	0.99 (0.96-1.02)	0.61
755	insomnia	genus.RuminococcaceaeUCG004.id.11362.summary.txt.gz	Weighted mode	11	-0.00156657	0.013083	0.90706	-0.0272092	0.0240761	0.998435	0.973158	1.02437	1.00 (0.97-1.02)	0.91
756	insomnia	genus.RuminococcaceaeUCG005.id.11363.summary.txt.gz	MR Egger	14	0.0177312	0.0278196	0.535859	-0.0367951	0.0722576	1.01789	0.963874	1.07493	1.02 (0.96-1.07)	0.54
757	insomnia	genus.RuminococcaceaeUCG005.id.11363.summary.txt.gz	Weighted median	14	0.00597451	0.0100436	0.551939	-0.0137109	0.02566	1.00599	0.986383	1.02599	1.01 (0.99-1.03)	0.55
758	insomnia	genus.RuminococcaceaeUCG005.id.11363.summary.txt.gz	Inverse variance weighted	14	-3.55e-05	0.00959562	0.997049	-0.0188429	0.0187719	0.999965	0.981334	1.01895	1.00 (0.98-1.02)	1
759	insomnia	genus.RuminococcaceaeUCG005.id.11363.summary.txt.gz	Simple mode	14	0.0271142	0.0185213	0.166968	-0.0091876	0.063416	1.02749	0.990854	1.06547	1.03 (0.99-1.07)	0.17
760	insomnia	genus.RuminococcaceaeUCG005.id.11363.summary.txt.gz	Weighted mode	14	0.0142467	0.0136181	0.31455	-0.0124447	0.0409381	1.01435	0.987632	1.04179	1.01 (0.99-1.04)	0.31
761	insomnia	genus.RuminococcaceaeUCG009.id.11366.summary.txt.gz	MR Egger	12	-0.00350046	0.0294011	0.907587	-0.0611267	0.0541258	0.996506	0.940704	1.05562	1.00 (0.94-1.06)	0.91
762	insomnia	genus.RuminococcaceaeUCG009.id.11366.summary.txt.gz	Weighted median	12	-0.00276272	0.00744746	0.710666	-0.0173597	0.0118343	0.997241	0.98279	1.0119	1.00 (0.98-1.01)	0.71
763	insomnia	genus.RuminococcaceaeUCG009.id.11366.summary.txt.gz	Inverse variance weighted	12	-0.00441023	0.0064038	0.491019	-0.0169617	0.00814123	0.995599	0.983181	1.00817	1.00 (0.98-1.01)	0.49
764	insomnia	genus.RuminococcaceaeUCG009.id.11366.summary.txt.gz	Simple mode	12	-0.000888132	0.0128282	0.946047	-0.0260313	0.0242551	0.999112	0.974305	1.02455	1.00 (0.97-1.02)	0.95
765	insomnia	genus.RuminococcaceaeUCG009.id.11366.summary.txt.gz	Weighted mode	12	-0.00147956	0.0128928	0.910704	-0.0267494	0.0237902	0.998522	0.973605	1.02408	1.00 (0.97-1.02)	0.91
766	insomnia	genus.RuminococcaceaeUCG010.id.11367.summary.txt.gz	MR Egger	6	0.0565886	0.0302907	0.135114	-0.00278106	0.115958	1.05822	0.997223	1.12295	1.06 (1.00-1.12)	0.14
767	insomnia	genus.RuminococcaceaeUCG010.id.11367.summary.txt.gz	Weighted median	6	0.00148579	0.0116353	0.898388	-0.0213193	0.0242909	1.00149	0.978906	1.02459	1.00 (0.98-1.02)	0.9
768	insomnia	genus.RuminococcaceaeUCG010.id.11367.summary.txt.gz	Inverse variance weighted	6	0.00644629	0.00969253	0.506001	-0.0125511	0.0254437	1.00647	0.987527	1.02577	1.01 (0.99-1.03)	0.51
769	insomnia	genus.RuminococcaceaeUCG010.id.11367.summary.txt.gz	Simple mode	6	-0.000965131	0.0183114	0.960007	-0.0368554	0.0349252	0.999035	0.963815	1.03554	1.00 (0.96-1.04)	0.96
770	insomnia	genus.RuminococcaceaeUCG010.id.11367.summary.txt.gz	Weighted mode	6	-0.00123983	0.0206128	0.954367	-0.0416409	0.0391612	0.998761	0.959214	1.03994	1.00 (0.96-1.04)	0.95
771	insomnia	genus.RuminococcaceaeUCG011.id.11368.summary.txt.gz	MR Egger	8	0.0346384	0.0308264	0.304095	-0.0257814	0.0950582	1.03525	0.974548	1.09972	1.04 (0.97-1.10)	0.3
772	insomnia	genus.RuminococcaceaeUCG011.id.11368.summary.txt.gz	Weighted median	8	0.00383161	0.00645178	0.55259	-0.00881389	0.0164771	1.00384	0.991225	1.01661	1.00 (0.99-1.02)	0.55
773	insomnia	genus.RuminococcaceaeUCG011.id.11368.summary.txt.gz	Inverse variance weighted	8	0.00727443	0.00586781	0.215079	-0.00422646	0.0187753	1.0073	0.995782	1.01895	1.01 (1.00-1.02)	0.22
774	insomnia	genus.RuminococcaceaeUCG011.id.11368.summary.txt.gz	Simple mode	8	0.0217547	0.0136343	0.154612	-0.00496857	0.0484779	1.02199	0.995044	1.04967	1.02 (1.00-1.05)	0.15
775	insomnia	genus.RuminococcaceaeUCG011.id.11368.summary.txt.gz	Weighted mode	8	-0.00616555	0.0130208	0.650257	-0.0316863	0.0193552	0.993853	0.96881	1.01954	0.99 (0.97-1.02)	0.65
776	insomnia	genus.RuminococcaceaeUCG013.id.11370.summary.txt.gz	MR Egger	12	0.000103418	0.0317426	0.997465	-0.062112	0.0623189	1.0001	0.939778	1.0643	1.00 (0.94-1.06)	1
777	insomnia	genus.RuminococcaceaeUCG013.id.11370.summary.txt.gz	Weighted median	12	-0.000205997	0.0109884	0.985043	-0.0217432	0.0213312	0.999794	0.978491	1.02156	1.00 (0.98-1.02)	0.99
778	insomnia	genus.RuminococcaceaeUCG013.id.11370.summary.txt.gz	Inverse variance weighted	12	-0.00193468	0.0113923	0.86515	-0.0242637	0.0203943	0.998067	0.976028	1.0206	1.00 (0.98-1.02)	0.87
779	insomnia	genus.RuminococcaceaeUCG013.id.11370.summary.txt.gz	Simple mode	12	0.00778993	0.0198578	0.702342	-0.0311314	0.0467113	1.00782	0.969348	1.04782	1.01 (0.97-1.05)	0.7
780	insomnia	genus.RuminococcaceaeUCG013.id.11370.summary.txt.gz	Weighted mode	12	-0.00757936	0.0163229	0.651459	-0.0395722	0.0244135	0.992449	0.961201	1.02471	0.99 (0.96-1.02)	0.65
781	insomnia	genus.RuminococcaceaeUCG014.id.11371.summary.txt.gz	MR Egger	11	-0.00990962	0.0193473	0.620846	-0.0478304	0.0280112	0.990139	0.953295	1.02841	0.99 (0.95-1.03)	0.62
782	insomnia	genus.RuminococcaceaeUCG014.id.11371.summary.txt.gz	Weighted median	11	0.011293	0.00947863	0.233489	-0.00728509	0.0298711	1.01136	0.992741	1.03032	1.01 (0.99-1.03)	0.23
783	insomnia	genus.RuminococcaceaeUCG014.id.11371.summary.txt.gz	Inverse variance weighted	11	0.00993554	0.00707857	0.160435	-0.00393845	0.0238095	1.00999	0.996069	1.0241	1.01 (1.00-1.02)	0.16
784	insomnia	genus.RuminococcaceaeUCG014.id.11371.summary.txt.gz	Simple mode	11	0.0200031	0.0170085	0.266809	-0.0133336	0.0533398	1.0202	0.986755	1.05479	1.02 (0.99-1.05)	0.27
785	insomnia	genus.RuminococcaceaeUCG014.id.11371.summary.txt.gz	Weighted mode	11	0.014389	0.0157685	0.382968	-0.0165172	0.0452952	1.01449	0.983618	1.04634	1.01 (0.98-1.05)	0.38
786	insomnia	genus.Ruminococcus1.id.11373.summary.txt.gz	MR Egger	10	0.0122668	0.0229333	0.607267	-0.0326824	0.0572161	1.01234	0.967846	1.05888	1.01 (0.97-1.06)	0.61
787	insomnia	genus.Ruminococcus1.id.11373.summary.txt.gz	Weighted median	10	0.0091772	0.0104032	0.377694	-0.0112131	0.0295675	1.00922	0.98885	1.03001	1.01 (0.99-1.03)	0.38
788	insomnia	genus.Ruminococcus1.id.11373.summary.txt.gz	Inverse variance weighted	10	0.00336386	0.00816892	0.680495	-0.0126472	0.0193749	1.00337	0.987432	1.01956	1.00 (0.99-1.02)	0.68
789	insomnia	genus.Ruminococcus1.id.11373.summary.txt.gz	Simple mode	10	0.0107933	0.014723	0.482163	-0.0180639	0.0396504	1.01085	0.982098	1.04045	1.01 (0.98-1.04)	0.48
790	insomnia	genus.Ruminococcus1.id.11373.summary.txt.gz	Weighted mode	10	0.0105188	0.0138603	0.467311	-0.0166473	0.037685	1.01057	0.98349	1.0384	1.01 (0.98-1.04)	0.47
791	insomnia	genus.Ruminococcus2.id.11374.summary.txt.gz	MR Egger	15	0.0136853	0.0172404	0.441563	-0.0201058	0.0474764	1.01378	0.980095	1.04862	1.01 (0.98-1.05)	0.44
792	insomnia	genus.Ruminococcus2.id.11374.summary.txt.gz	Weighted median	15	-0.0011416	0.00891388	0.898093	-0.0186128	0.0163296	0.998859	0.981559	1.01646	1.00 (0.98-1.02)	0.9
793	insomnia	genus.Ruminococcus2.id.11374.summary.txt.gz	Inverse variance weighted	15	0.00135314	0.006359	0.831489	-0.0111105	0.0138168	1.00135	0.988951	1.01391	1.00 (0.99-1.01)	0.83
794	insomnia	genus.Ruminococcus2.id.11374.summary.txt.gz	Simple mode	15	0.00343264	0.0156444	0.829493	-0.0272305	0.0340957	1.00344	0.973137	1.03468	1.00 (0.97-1.03)	0.83
795	insomnia	genus.Ruminococcus2.id.11374.summary.txt.gz	Weighted mode	15	0.00186697	0.0145692	0.899857	-0.0266886	0.0304226	1.00187	0.973664	1.03089	1.00 (0.97-1.03)	0.9
796	insomnia	genus.Sellimonas.id.14369.summary.txt.gz	MR Egger	11	-0.00512256	0.0240527	0.836094	-0.0522658	0.0420206	0.994891	0.949077	1.04292	0.99 (0.95-1.04)	0.84
797	insomnia	genus.Sellimonas.id.14369.summary.txt.gz	Weighted median	11	-0.00114753	0.00532619	0.829416	-0.0115869	0.0092918	0.998853	0.98848	1.00934	1.00 (0.99-1.01)	0.83
798	insomnia	genus.Sellimonas.id.14369.summary.txt.gz	Inverse variance weighted	11	-0.00656818	0.00487702	0.178058	-0.0161271	0.00299079	0.993453	0.984002	1.003	0.99 (0.98-1.00)	0.18
799	insomnia	genus.Sellimonas.id.14369.summary.txt.gz	Simple mode	11	0.00266263	0.00830717	0.75517	-0.0136194	0.0189447	1.00267	0.986473	1.01913	1.00 (0.99-1.02)	0.76
800	insomnia	genus.Sellimonas.id.14369.summary.txt.gz	Weighted mode	11	0.00247632	0.00759847	0.751219	-0.0124167	0.0173693	1.00248	0.98766	1.01752	1.00 (0.99-1.02)	0.75
801	insomnia	genus.Senegalimassilia.id.11160.summary.txt.gz	MR Egger	5	0.00665738	0.0260703	0.81495	-0.0444404	0.0577552	1.00668	0.956533	1.05946	1.01 (0.96-1.06)	0.81
802	insomnia	genus.Senegalimassilia.id.11160.summary.txt.gz	Weighted median	5	0.00831109	0.00909972	0.361066	-0.00952436	0.0261465	1.00835	0.990521	1.02649	1.01 (0.99-1.03)	0.36
803	insomnia	genus.Senegalimassilia.id.11160.summary.txt.gz	Inverse variance weighted	5	0.00847046	0.00767928	0.270015	-0.00658093	0.0235219	1.00851	0.993441	1.0238	1.01 (0.99-1.02)	0.27
804	insomnia	genus.Senegalimassilia.id.11160.summary.txt.gz	Simple mode	5	0.0107845	0.0114804	0.400717	-0.011717	0.033286	1.01084	0.988351	1.03385	1.01 (0.99-1.03)	0.4
805	insomnia	genus.Senegalimassilia.id.11160.summary.txt.gz	Weighted mode	5	0.00729393	0.0119408	0.57431	-0.01611	0.0306978	1.00732	0.984019	1.03117	1.01 (0.98-1.03)	0.57
806	insomnia	genus.Slackia.id.825.summary.txt.gz	MR Egger	6	-0.0216307	0.0408663	0.624607	-0.101729	0.0584672	0.978602	0.903275	1.06021	0.98 (0.90-1.06)	0.62
807	insomnia	genus.Slackia.id.825.summary.txt.gz	Weighted median	6	0.00773315	0.00818179	0.344574	-0.00830316	0.0237695	1.00776	0.991731	1.02405	1.01 (0.99-1.02)	0.34
808	insomnia	genus.Slackia.id.825.summary.txt.gz	Inverse variance weighted	6	0.00930186	0.00677748	0.169919	-0.00398201	0.0225857	1.00935	0.996026	1.02284	1.01 (1.00-1.02)	0.17
809	insomnia	genus.Slackia.id.825.summary.txt.gz	Simple mode	6	0.00740434	0.011788	0.557493	-0.0157002	0.0305089	1.00743	0.984422	1.03098	1.01 (0.98-1.03)	0.56
810	insomnia	genus.Slackia.id.825.summary.txt.gz	Weighted mode	6	0.00764857	0.0119961	0.55179	-0.0158638	0.0311609	1.00768	0.984261	1.03165	1.01 (0.98-1.03)	0.55
811	insomnia	genus.Streptococcus.id.1853.summary.txt.gz	MR Egger	17	-0.0363093	0.0437361	0.419448	-0.122032	0.0494134	0.964342	0.88512	1.05065	0.96 (0.89-1.05)	0.42
812	insomnia	genus.Streptococcus.id.1853.summary.txt.gz	Weighted median	17	-0.00511383	0.0102843	0.619015	-0.025271	0.0150434	0.994899	0.975046	1.01516	0.99 (0.98-1.02)	0.62
813	insomnia	genus.Streptococcus.id.1853.summary.txt.gz	Inverse variance weighted	17	-0.0102038	0.01165	0.381104	-0.0330377	0.0126301	0.989848	0.967502	1.01271	0.99 (0.97-1.01)	0.38
814	insomnia	genus.Streptococcus.id.1853.summary.txt.gz	Simple mode	17	-0.00919994	0.0200131	0.651919	-0.0484255	0.0300257	0.990842	0.952728	1.03048	0.99 (0.95-1.03)	0.65
815	insomnia	genus.Streptococcus.id.1853.summary.txt.gz	Weighted mode	17	-0.00785695	0.0185932	0.678232	-0.0442996	0.0285857	0.992174	0.956667	1.029	0.99 (0.96-1.03)	0.68
816	insomnia	genus.Subdoligranulum.id.2070.summary.txt.gz	MR Egger	11	0.00871504	0.0246903	0.732233	-0.0396779	0.057108	1.00875	0.961099	1.05877	1.01 (0.96-1.06)	0.73
817	insomnia	genus.Subdoligranulum.id.2070.summary.txt.gz	Weighted median	11	0.0103407	0.0111994	0.355837	-0.0116102	0.0322916	1.01039	0.988457	1.03282	1.01 (0.99-1.03)	0.36
818	insomnia	genus.Subdoligranulum.id.2070.summary.txt.gz	Inverse variance weighted	11	0.00904101	0.00897698	0.313871	-0.00855388	0.0266359	1.00908	0.991483	1.02699	1.01 (0.99-1.03)	0.31
819	insomnia	genus.Subdoligranulum.id.2070.summary.txt.gz	Simple mode	11	0.00224394	0.0196913	0.911528	-0.036351	0.0408388	1.00225	0.964302	1.04168	1.00 (0.96-1.04)	0.91
820	insomnia	genus.Subdoligranulum.id.2070.summary.txt.gz	Weighted mode	11	0.00626839	0.0166292	0.714085	-0.0263248	0.0388616	1.00629	0.974019	1.03963	1.01 (0.97-1.04)	0.71
821	insomnia	genus.Sutterella.id.2896.summary.txt.gz	MR Egger	12	-0.0838171	0.0356148	0.0404031	-0.153622	-0.0140121	0.919599	0.857596	0.986086	0.92 (0.86-0.99)	0.04
822	insomnia	genus.Sutterella.id.2896.summary.txt.gz	Weighted median	12	-0.00186204	0.0111478	0.867345	-0.0237117	0.0199876	0.99814	0.976567	1.02019	1.00 (0.98-1.02)	0.87
823	insomnia	genus.Sutterella.id.2896.summary.txt.gz	Inverse variance weighted	12	0.0121761	0.00964263	0.206685	-0.00672348	0.0310756	1.01225	0.993299	1.03156	1.01 (0.99-1.03)	0.21
824	insomnia	genus.Sutterella.id.2896.summary.txt.gz	Simple mode	12	-0.014597	0.0226853	0.533113	-0.0590602	0.0298662	0.985509	0.94265	1.03032	0.99 (0.94-1.03)	0.53
825	insomnia	genus.Sutterella.id.2896.summary.txt.gz	Weighted mode	12	-0.0157559	0.0198464	0.444047	-0.054655	0.0231431	0.984368	0.946812	1.02341	0.98 (0.95-1.02)	0.44
826	insomnia	genus.Terrisporobacter.id.11348.summary.txt.gz	MR Egger	5	-0.00126889	0.0199617	0.953314	-0.0403937	0.037856	0.998732	0.960411	1.03858	1.00 (0.96-1.04)	0.95
827	insomnia	genus.Terrisporobacter.id.11348.summary.txt.gz	Weighted median	5	-0.000611332	0.00946451	0.948499	-0.0191618	0.0179391	0.999389	0.981021	1.0181	1.00 (0.98-1.02)	0.95
828	insomnia	genus.Terrisporobacter.id.11348.summary.txt.gz	Inverse variance weighted	5	0.000924886	0.0072847	0.89897	-0.0133531	0.0152029	1.00093	0.986736	1.01532	1.00 (0.99-1.02)	0.9
829	insomnia	genus.Terrisporobacter.id.11348.summary.txt.gz	Simple mode	5	0.0054703	0.0128748	0.692779	-0.0197643	0.0307049	1.00549	0.98043	1.03118	1.01 (0.98-1.03)	0.69
830	insomnia	genus.Terrisporobacter.id.11348.summary.txt.gz	Weighted mode	5	0.0028692	0.0110098	0.807263	-0.01871	0.0244484	1.00287	0.981464	1.02475	1.00 (0.98-1.02)	0.81
831	insomnia	genus.Turicibacter.id.2162.summary.txt.gz	MR Egger	10	-0.0185825	0.0325755	0.584037	-0.0824305	0.0452654	0.981589	0.920875	1.04631	0.98 (0.92-1.05)	0.58
832	insomnia	genus.Turicibacter.id.2162.summary.txt.gz	Weighted median	10	-0.0130048	0.0088475	0.141594	-0.0303459	0.00433632	0.987079	0.97011	1.00435	0.99 (0.97-1.00)	0.14
833	insomnia	genus.Turicibacter.id.2162.summary.txt.gz	Inverse variance weighted	10	-0.00789045	0.00732115	0.28114	-0.0222399	0.00645899	0.992141	0.978006	1.00648	0.99 (0.98-1.01)	0.28
834	insomnia	genus.Turicibacter.id.2162.summary.txt.gz	Simple mode	10	-0.0153802	0.0156135	0.350337	-0.0459827	0.0152224	0.984738	0.955058	1.01534	0.98 (0.96-1.02)	0.35
835	insomnia	genus.Turicibacter.id.2162.summary.txt.gz	Weighted mode	10	-0.0153802	0.0160032	0.361626	-0.0467465	0.0159861	0.984738	0.954329	1.01611	0.98 (0.95-1.02)	0.36
836	insomnia	genus.Tyzzerella3.id.11335.summary.txt.gz	MR Egger	13	-0.0409972	0.0299551	0.198417	-0.0997091	0.0177147	0.959832	0.905101	1.01787	0.96 (0.91-1.02)	0.2
837	insomnia	genus.Tyzzerella3.id.11335.summary.txt.gz	Weighted median	13	-0.00485752	0.00623018	0.435582	-0.0170687	0.00735364	0.995154	0.983076	1.00738	1.00 (0.98-1.01)	0.44
838	insomnia	genus.Tyzzerella3.id.11335.summary.txt.gz	Inverse variance weighted	13	-0.00947101	0.00534945	0.07665	-0.0199559	0.00101392	0.990574	0.980242	1.00101	0.99 (0.98-1.00)	0.08
839	insomnia	genus.Tyzzerella3.id.11335.summary.txt.gz	Simple mode	13	0.00535144	0.0137639	0.704233	-0.0216258	0.0323287	1.00537	0.978606	1.03286	1.01 (0.98-1.03)	0.7
840	insomnia	genus.Tyzzerella3.id.11335.summary.txt.gz	Weighted mode	13	0.00670742	0.0128003	0.609817	-0.0183812	0.031796	1.00673	0.981787	1.03231	1.01 (0.98-1.03)	0.61
841	insomnia	genus.unknowngenus.id.1000000073.summary.txt.gz	MR Egger	15	-0.00463387	0.0151162	0.764041	-0.0342617	0.024994	0.995377	0.966319	1.02531	1.00 (0.97-1.03)	0.76
842	insomnia	genus.unknowngenus.id.1000000073.summary.txt.gz	Weighted median	15	0.000540826	0.00730643	0.940994	-0.0137798	0.0148614	1.00054	0.986315	1.01497	1.00 (0.99-1.01)	0.94
843	insomnia	genus.unknowngenus.id.1000000073.summary.txt.gz	Inverse variance weighted	15	0.00156467	0.00536581	0.770593	-0.00895233	0.0120817	1.00157	0.991088	1.01215	1.00 (0.99-1.01)	0.77
844	insomnia	genus.unknowngenus.id.1000000073.summary.txt.gz	Simple mode	15	0.000982385	0.0140529	0.945257	-0.0265612	0.028526	1.00098	0.973788	1.02894	1.00 (0.97-1.03)	0.95
845	insomnia	genus.unknowngenus.id.1000000073.summary.txt.gz	Weighted mode	15	0.000239231	0.0150123	0.987511	-0.029185	0.0296634	1.00024	0.971237	1.03011	1.00 (0.97-1.03)	0.99
846	insomnia	genus.unknowngenus.id.1000001215.summary.txt.gz	MR Egger	9	0.01024	0.0173919	0.574508	-0.0238481	0.044328	1.01029	0.976434	1.04533	1.01 (0.98-1.05)	0.57
847	insomnia	genus.unknowngenus.id.1000001215.summary.txt.gz	Weighted median	9	0.00508022	0.00720731	0.48089	-0.0090461	0.0192065	1.00509	0.990995	1.01939	1.01 (0.99-1.02)	0.48
848	insomnia	genus.unknowngenus.id.1000001215.summary.txt.gz	Inverse variance weighted	9	0.0104606	0.00583976	0.0732492	-0.000985313	0.0219065	1.01052	0.999015	1.02215	1.01 (1.00-1.02)	0.07
849	insomnia	genus.unknowngenus.id.1000001215.summary.txt.gz	Simple mode	9	0.00341882	0.0124025	0.7898	-0.0208902	0.0277278	1.00342	0.979327	1.02812	1.00 (0.98-1.03)	0.79
850	insomnia	genus.unknowngenus.id.1000001215.summary.txt.gz	Weighted mode	9	0.00299448	0.0114279	0.799916	-0.0194041	0.0253931	1.003	0.980783	1.02572	1.00 (0.98-1.03)	0.8
851	insomnia	genus.unknowngenus.id.1000005472.summary.txt.gz	MR Egger	14	0.00225663	0.016738	0.894989	-0.0305499	0.0350632	1.00226	0.969912	1.03569	1.00 (0.97-1.04)	0.89
852	insomnia	genus.unknowngenus.id.1000005472.summary.txt.gz	Weighted median	14	0.00479348	0.00768954	0.533037	-0.010278	0.019865	1.0048	0.989775	1.02006	1.00 (0.99-1.02)	0.53
853	insomnia	genus.unknowngenus.id.1000005472.summary.txt.gz	Inverse variance weighted	14	0.00331844	0.0056016	0.553577	-0.00766069	0.0142976	1.00332	0.992369	1.0144	1.00 (0.99-1.01)	0.55
854	insomnia	genus.unknowngenus.id.1000005472.summary.txt.gz	Simple mode	14	0.00457324	0.0131582	0.733735	-0.0212168	0.0303633	1.00458	0.979007	1.03083	1.00 (0.98-1.03)	0.73
855	insomnia	genus.unknowngenus.id.1000005472.summary.txt.gz	Weighted mode	14	0.00567188	0.0121758	0.649043	-0.0181926	0.0295364	1.00569	0.981972	1.02998	1.01 (0.98-1.03)	0.65
856	insomnia	genus.unknowngenus.id.1000005479.summary.txt.gz	MR Egger	9	0.0191384	0.0280675	0.51724	-0.035874	0.0741507	1.01932	0.964762	1.07697	1.02 (0.96-1.08)	0.52
857	insomnia	genus.unknowngenus.id.1000005479.summary.txt.gz	Weighted median	9	-0.00103049	0.00804654	0.898097	-0.0168017	0.0147407	0.99897	0.983339	1.01485	1.00 (0.98-1.01)	0.9
858	insomnia	genus.unknowngenus.id.1000005479.summary.txt.gz	Inverse variance weighted	9	-0.00218668	0.00609907	0.71995	-0.0141409	0.00976751	0.997816	0.985959	1.00982	1.00 (0.99-1.01)	0.72
859	insomnia	genus.unknowngenus.id.1000005479.summary.txt.gz	Simple mode	9	-0.000332712	0.0122142	0.978936	-0.0242725	0.0236071	0.999667	0.97602	1.02389	1.00 (0.98-1.02)	0.98
860	insomnia	genus.unknowngenus.id.1000005479.summary.txt.gz	Weighted mode	9	-0.00116606	0.0124963	0.92795	-0.0256589	0.0233267	0.998835	0.974668	1.0236	1.00 (0.97-1.02)	0.93
861	insomnia	genus.unknowngenus.id.1000006162.summary.txt.gz	MR Egger	14	0.00576504	0.0171223	0.74216	-0.0277947	0.0393248	1.00578	0.972588	1.04011	1.01 (0.97-1.04)	0.74
862	insomnia	genus.unknowngenus.id.1000006162.summary.txt.gz	Weighted median	14	-0.00176978	0.00556394	0.750425	-0.0126751	0.00913555	0.998232	0.987405	1.00918	1.00 (0.99-1.01)	0.75
863	insomnia	genus.unknowngenus.id.1000006162.summary.txt.gz	Inverse variance weighted	14	-0.00392346	0.00394439	0.319885	-0.0116545	0.00380754	0.996084	0.988413	1.00381	1.00 (0.99-1.00)	0.32
864	insomnia	genus.unknowngenus.id.1000006162.summary.txt.gz	Simple mode	14	0.00199176	0.0105042	0.852539	-0.0185965	0.02258	1.00199	0.981575	1.02284	1.00 (0.98-1.02)	0.85
865	insomnia	genus.unknowngenus.id.1000006162.summary.txt.gz	Weighted mode	14	0.00141642	0.00978568	0.887133	-0.0177635	0.0205964	1.00142	0.982393	1.02081	1.00 (0.98-1.02)	0.89
866	insomnia	genus.unknowngenus.id.1868.summary.txt.gz	MR Egger	12	0.00596373	0.0249631	0.816006	-0.0429639	0.0548914	1.00598	0.957946	1.05643	1.01 (0.96-1.06)	0.82
867	insomnia	genus.unknowngenus.id.1868.summary.txt.gz	Weighted median	12	-0.00108298	0.00866172	0.9005	-0.0180599	0.015894	0.998918	0.982102	1.01602	1.00 (0.98-1.02)	0.9
868	insomnia	genus.unknowngenus.id.1868.summary.txt.gz	Inverse variance weighted	12	-0.00181057	0.0077263	0.814722	-0.0169541	0.013333	0.998191	0.983189	1.01342	1.00 (0.98-1.01)	0.81
869	insomnia	genus.unknowngenus.id.1868.summary.txt.gz	Simple mode	12	0.00265611	0.0138736	0.851661	-0.0245362	0.0298484	1.00266	0.975762	1.0303	1.00 (0.98-1.03)	0.85
870	insomnia	genus.unknowngenus.id.1868.summary.txt.gz	Weighted mode	12	-0.000357597	0.011729	0.976224	-0.0233464	0.0226312	0.999642	0.976924	1.02289	1.00 (0.98-1.02)	0.98
871	insomnia	genus.unknowngenus.id.2001.summary.txt.gz	MR Egger	10	0.0261391	0.0247949	0.32258	-0.0224588	0.0747371	1.02648	0.977792	1.0776	1.03 (0.98-1.08)	0.32
872	insomnia	genus.unknowngenus.id.2001.summary.txt.gz	Weighted median	10	-0.000552939	0.0086752	0.949179	-0.0175563	0.0164504	0.999447	0.982597	1.01659	1.00 (0.98-1.02)	0.95
873	insomnia	genus.unknowngenus.id.2001.summary.txt.gz	Inverse variance weighted	10	-0.00993798	0.00786353	0.206299	-0.0253505	0.00547453	0.990111	0.974968	1.00549	0.99 (0.97-1.01)	0.21
874	insomnia	genus.unknowngenus.id.2001.summary.txt.gz	Simple mode	10	0.00340542	0.0123734	0.789361	-0.0208464	0.0276573	1.00341	0.979369	1.02804	1.00 (0.98-1.03)	0.79
875	insomnia	genus.unknowngenus.id.2001.summary.txt.gz	Weighted mode	10	0.00340542	0.0130089	0.799386	-0.022092	0.0289028	1.00341	0.97815	1.02932	1.00 (0.98-1.03)	0.8
876	insomnia	genus.unknowngenus.id.2041.summary.txt.gz	MR Egger	12	0.00920962	0.0195793	0.648179	-0.0291659	0.0475851	1.00925	0.971255	1.04874	1.01 (0.97-1.05)	0.65
877	insomnia	genus.unknowngenus.id.2041.summary.txt.gz	Weighted median	12	0.0029922	0.00768001	0.696826	-0.0120606	0.018045	1.003	0.988012	1.01821	1.00 (0.99-1.02)	0.7
878	insomnia	genus.unknowngenus.id.2041.summary.txt.gz	Inverse variance weighted	12	0.00579092	0.00626481	0.3553	-0.0064881	0.0180699	1.00581	0.993533	1.01823	1.01 (0.99-1.02)	0.36
879	insomnia	genus.unknowngenus.id.2041.summary.txt.gz	Simple mode	12	0.00193557	0.0124477	0.879247	-0.0224619	0.0263331	1.00194	0.977788	1.02668	1.00 (0.98-1.03)	0.88
880	insomnia	genus.unknowngenus.id.2041.summary.txt.gz	Weighted mode	12	0.000619963	0.0106371	0.954568	-0.0202287	0.0214686	1.00062	0.979975	1.0217	1.00 (0.98-1.02)	0.95
881	insomnia	genus.unknowngenus.id.2071.summary.txt.gz	MR Egger	17	-0.0182226	0.0275007	0.517626	-0.072124	0.0356788	0.981942	0.930416	1.03632	0.98 (0.93-1.04)	0.52
882	insomnia	genus.unknowngenus.id.2071.summary.txt.gz	Weighted median	17	-0.0123698	0.0077368	0.109859	-0.0275339	0.00279431	0.987706	0.972842	1.0028	0.99 (0.97-1.00)	0.11
883	insomnia	genus.unknowngenus.id.2071.summary.txt.gz	Inverse variance weighted	17	-0.00804932	0.00572656	0.15984	-0.0192734	0.00317475	0.991983	0.980911	1.00318	0.99 (0.98-1.00)	0.16
884	insomnia	genus.unknowngenus.id.2071.summary.txt.gz	Simple mode	17	-0.0169173	0.0139254	0.242048	-0.0442111	0.0103765	0.983225	0.956752	1.01043	0.98 (0.96-1.01)	0.24
885	insomnia	genus.unknowngenus.id.2071.summary.txt.gz	Weighted mode	17	-0.0160886	0.0127966	0.226705	-0.0411701	0.00899281	0.98404	0.959666	1.00903	0.98 (0.96-1.01)	0.23
886	insomnia	genus.unknowngenus.id.2755.summary.txt.gz	MR Egger	14	0.00128679	0.0288824	0.965197	-0.0553228	0.0578964	1.00129	0.94618	1.05961	1.00 (0.95-1.06)	0.97
887	insomnia	genus.unknowngenus.id.2755.summary.txt.gz	Weighted median	14	0.00795826	0.00780689	0.308018	-0.00734324	0.0232598	1.00799	0.992684	1.02353	1.01 (0.99-1.02)	0.31
888	insomnia	genus.unknowngenus.id.2755.summary.txt.gz	Inverse variance weighted	14	0.00212568	0.00702101	0.762073	-0.0116355	0.0158868	1.00213	0.988432	1.01601	1.00 (0.99-1.02)	0.76
889	insomnia	genus.unknowngenus.id.2755.summary.txt.gz	Simple mode	14	0.0107732	0.0157414	0.505749	-0.0200799	0.0416263	1.01083	0.98012	1.0425	1.01 (0.98-1.04)	0.51
890	insomnia	genus.unknowngenus.id.2755.summary.txt.gz	Weighted mode	14	0.00907093	0.0145829	0.54468	-0.0195115	0.0376533	1.00911	0.980678	1.03837	1.01 (0.98-1.04)	0.54
891	insomnia	genus.unknowngenus.id.826.summary.txt.gz	MR Egger	15	-0.00610434	0.0154662	0.699471	-0.0364181	0.0242094	0.993914	0.964237	1.0245	0.99 (0.96-1.02)	0.7
892	insomnia	genus.unknowngenus.id.826.summary.txt.gz	Weighted median	15	0.00357576	0.00813099	0.660104	-0.012361	0.0195125	1.00358	0.987715	1.0197	1.00 (0.99-1.02)	0.66
893	insomnia	genus.unknowngenus.id.826.summary.txt.gz	Inverse variance weighted	15	0.0048406	0.00587205	0.409743	-0.00666862	0.0163498	1.00485	0.993354	1.01648	1.00 (0.99-1.02)	0.41
894	insomnia	genus.unknowngenus.id.826.summary.txt.gz	Simple mode	15	0.00903997	0.0146848	0.548035	-0.0197422	0.0378221	1.00908	0.980451	1.03855	1.01 (0.98-1.04)	0.55
895	insomnia	genus.unknowngenus.id.826.summary.txt.gz	Weighted mode	15	0.00821138	0.0138952	0.563972	-0.0190231	0.0354459	1.00825	0.981157	1.03608	1.01 (0.98-1.04)	0.56
896	insomnia	genus.unknowngenus.id.959.summary.txt.gz	MR Egger	13	0.053082	0.0275112	0.0798588	-0.000840006	0.107004	1.05452	0.99916	1.11294	1.05 (1.00-1.11)	0.08
897	insomnia	genus.unknowngenus.id.959.summary.txt.gz	Weighted median	13	0.00295874	0.00594976	0.618987	-0.00870279	0.0146203	1.00296	0.991335	1.01473	1.00 (0.99-1.01)	0.62
898	insomnia	genus.unknowngenus.id.959.summary.txt.gz	Inverse variance weighted	13	0.00287302	0.00502629	0.567593	-0.0069785	0.0127245	1.00288	0.993046	1.01281	1.00 (0.99-1.01)	0.57
899	insomnia	genus.unknowngenus.id.959.summary.txt.gz	Simple mode	13	0.000470779	0.0101899	0.96391	-0.0195014	0.0204429	1.00047	0.980688	1.02065	1.00 (0.98-1.02)	0.96
900	insomnia	genus.unknowngenus.id.959.summary.txt.gz	Weighted mode	13	3.25e-06	0.00977817	0.99974	-0.019162	0.0191685	1	0.98102	1.01935	1.00 (0.98-1.02)	1
901	insomnia	genus.Veillonella.id.2198.summary.txt.gz	MR Egger	8	-0.0647296	0.051735	0.257444	-0.16613	0.0366711	0.937321	0.846936	1.03735	0.94 (0.85-1.04)	0.26
902	insomnia	genus.Veillonella.id.2198.summary.txt.gz	Weighted median	8	-0.000556521	0.0105339	0.957866	-0.0212029	0.0200898	0.999444	0.97902	1.02029	1.00 (0.98-1.02)	0.96
903	insomnia	genus.Veillonella.id.2198.summary.txt.gz	Inverse variance weighted	8	0.0123811	0.0117916	0.293722	-0.0107304	0.0354926	1.01246	0.989327	1.03613	1.01 (0.99-1.04)	0.29
904	insomnia	genus.Veillonella.id.2198.summary.txt.gz	Simple mode	8	-0.00273781	0.0143739	0.854346	-0.0309106	0.0254349	0.997266	0.969562	1.02576	1.00 (0.97-1.03)	0.85
905	insomnia	genus.Veillonella.id.2198.summary.txt.gz	Weighted mode	8	-0.00357584	0.0123209	0.780053	-0.0277248	0.0205732	0.996431	0.972656	1.02079	1.00 (0.97-1.02)	0.78
906	insomnia	genus.Victivallis.id.2256.summary.txt.gz	MR Egger	11	0.0341811	0.0237277	0.183578	-0.0123253	0.0806874	1.03477	0.98775	1.08403	1.03 (0.99-1.08)	0.18
907	insomnia	genus.Victivallis.id.2256.summary.txt.gz	Weighted median	11	0.000778149	0.00499629	0.876234	-0.00901458	0.0105709	1.00078	0.991026	1.01063	1.00 (0.99-1.01)	0.88
908	insomnia	genus.Victivallis.id.2256.summary.txt.gz	Inverse variance weighted	11	0.00267616	0.00372271	0.472218	-0.00462035	0.00997268	1.00268	0.99539	1.01002	1.00 (1.00-1.01)	0.47
909	insomnia	genus.Victivallis.id.2256.summary.txt.gz	Simple mode	11	0.000321681	0.0084475	0.970373	-0.0162354	0.0168788	1.00032	0.983896	1.01702	1.00 (0.98-1.02)	0.97
910	insomnia	genus.Victivallis.id.2256.summary.txt.gz	Weighted mode	11	0.00366249	0.00816514	0.663318	-0.0123412	0.0196662	1.00367	0.987735	1.01986	1.00 (0.99-1.02)	0.66
911	insomnia	order.Actinomycetales.id.420.summary.txt.gz	MR Egger	5	-0.00136586	0.0333103	0.969869	-0.066654	0.0639223	0.998635	0.935519	1.06601	1.00 (0.94-1.07)	0.97
912	insomnia	order.Actinomycetales.id.420.summary.txt.gz	Weighted median	5	-0.0181468	0.0106222	0.0875641	-0.0389662	0.00267265	0.982017	0.961783	1.00268	0.98 (0.96-1.00)	0.09
913	insomnia	order.Actinomycetales.id.420.summary.txt.gz	Inverse variance weighted	5	-0.0120804	0.0114967	0.293367	-0.0346139	0.0104532	0.987992	0.965978	1.01051	0.99 (0.97-1.01)	0.29
914	insomnia	order.Actinomycetales.id.420.summary.txt.gz	Simple mode	5	-0.0164506	0.0128882	0.270883	-0.0417114	0.00881028	0.983684	0.959147	1.00885	0.98 (0.96-1.01)	0.27
915	insomnia	order.Actinomycetales.id.420.summary.txt.gz	Weighted mode	5	-0.0175577	0.0124717	0.231952	-0.0420022	0.0068869	0.982596	0.958868	1.00691	0.98 (0.96-1.01)	0.23
916	insomnia	order.Bacillales.id.1674.summary.txt.gz	MR Egger	9	0.0143087	0.0189536	0.474917	-0.0228404	0.0514579	1.01441	0.977418	1.0528	1.01 (0.98-1.05)	0.47
917	insomnia	order.Bacillales.id.1674.summary.txt.gz	Weighted median	9	0.000421173	0.00571297	0.941231	-0.0107763	0.0116186	1.00042	0.989282	1.01169	1.00 (0.99-1.01)	0.94
918	insomnia	order.Bacillales.id.1674.summary.txt.gz	Inverse variance weighted	9	-0.00119221	0.00406528	0.76932	-0.00916016	0.00677575	0.998809	0.990882	1.0068	1.00 (0.99-1.01)	0.77
919	insomnia	order.Bacillales.id.1674.summary.txt.gz	Simple mode	9	0.0013433	0.00861617	0.879971	-0.0155444	0.018231	1.00134	0.984576	1.0184	1.00 (0.98-1.02)	0.88
920	insomnia	order.Bacillales.id.1674.summary.txt.gz	Weighted mode	9	0.00119756	0.00857951	0.892439	-0.0156183	0.0180134	1.0012	0.984503	1.01818	1.00 (0.98-1.02)	0.89
921	insomnia	order.Bacteroidales.id.913.summary.txt.gz	MR Egger	14	0.0138859	0.0149346	0.370813	-0.015386	0.0431577	1.01398	0.984732	1.0441	1.01 (0.98-1.04)	0.37
922	insomnia	order.Bacteroidales.id.913.summary.txt.gz	Weighted median	14	0.00127013	0.00983684	0.897263	-0.0180101	0.0205503	1.00127	0.982151	1.02076	1.00 (0.98-1.02)	0.9
923	insomnia	order.Bacteroidales.id.913.summary.txt.gz	Inverse variance weighted	14	0.0064279	0.0069627	0.355908	-0.00721899	0.0200748	1.00645	0.992807	1.02028	1.01 (0.99-1.02)	0.36
924	insomnia	order.Bacteroidales.id.913.summary.txt.gz	Simple mode	14	-0.00188816	0.0158573	0.907039	-0.0329685	0.0291922	0.998114	0.967569	1.02962	1.00 (0.97-1.03)	0.91
925	insomnia	order.Bacteroidales.id.913.summary.txt.gz	Weighted mode	14	-0.00188816	0.0119901	0.877289	-0.0253887	0.0216124	0.998114	0.974931	1.02185	1.00 (0.97-1.02)	0.88
926	insomnia	order.Bifidobacteriales.id.432.summary.txt.gz	MR Egger	21	0.0432594	0.0238055	0.0849945	-0.00339949	0.0899182	1.04421	0.996606	1.09408	1.04 (1.00-1.09)	0.08
927	insomnia	order.Bifidobacteriales.id.432.summary.txt.gz	Weighted median	21	0.0170489	0.00751956	0.0233738	0.00231053	0.0317872	1.0172	1.00231	1.0323	1.02 (1.00-1.03)	0.023
928	insomnia	order.Bifidobacteriales.id.432.summary.txt.gz	Inverse variance weighted	21	0.00742494	0.00694527	0.285041	-0.0061878	0.0210377	1.00745	0.993831	1.02126	1.01 (0.99-1.02)	0.29
929	insomnia	order.Bifidobacteriales.id.432.summary.txt.gz	Simple mode	21	0.0234216	0.0123112	0.0716097	-0.000708388	0.0475516	1.0237	0.999292	1.0487	1.02 (1.00-1.05)	0.07
930	insomnia	order.Bifidobacteriales.id.432.summary.txt.gz	Weighted mode	21	0.0215889	0.00956164	0.0352889	0.00284806	0.0403297	1.02182	1.00285	1.04115	1.02 (1.00-1.04)	0.035
931	insomnia	order.Burkholderiales.id.2874.summary.txt.gz	MR Egger	11	-0.0281427	0.0373343	0.470229	-0.101318	0.0450327	0.97225	0.903646	1.04606	0.97 (0.90-1.05)	0.47
932	insomnia	order.Burkholderiales.id.2874.summary.txt.gz	Weighted median	11	0.00771112	0.0113734	0.497774	-0.0145807	0.030003	1.00774	0.985525	1.03046	1.01 (0.99-1.03)	0.5
933	insomnia	order.Burkholderiales.id.2874.summary.txt.gz	Inverse variance weighted	11	0.0165278	0.0115442	0.152233	-0.00609893	0.0391544	1.01667	0.99392	1.03993	1.02 (0.99-1.04)	0.15
934	insomnia	order.Burkholderiales.id.2874.summary.txt.gz	Simple mode	11	0.0145279	0.0157552	0.378187	-0.0163524	0.0454081	1.01463	0.983781	1.04645	1.01 (0.98-1.05)	0.38
935	insomnia	order.Burkholderiales.id.2874.summary.txt.gz	Weighted mode	11	-0.00414943	0.0152788	0.791469	-0.0340959	0.0257971	0.995859	0.966479	1.02613	1.00 (0.97-1.03)	0.79
936	insomnia	order.Clostridiales.id.1863.summary.txt.gz	MR Egger	13	-0.0396059	0.051205	0.455541	-0.139968	0.0607559	0.961168	0.869386	1.06264	0.96 (0.87-1.06)	0.46
937	insomnia	order.Clostridiales.id.1863.summary.txt.gz	Weighted median	13	-0.000290241	0.0119648	0.980647	-0.0237412	0.0231608	0.99971	0.976538	1.02343	1.00 (0.98-1.02)	0.98
938	insomnia	order.Clostridiales.id.1863.summary.txt.gz	Inverse variance weighted	13	-0.00317703	0.0100392	0.751651	-0.0228538	0.0164997	0.996828	0.977405	1.01664	1.00 (0.98-1.02)	0.75
939	insomnia	order.Clostridiales.id.1863.summary.txt.gz	Simple mode	13	0.0174389	0.022522	0.453736	-0.0267042	0.0615821	1.01759	0.973649	1.06352	1.02 (0.97-1.06)	0.45
940	insomnia	order.Clostridiales.id.1863.summary.txt.gz	Weighted mode	13	0.0114414	0.0188874	0.555955	-0.025578	0.0484607	1.01151	0.974746	1.04965	1.01 (0.97-1.05)	0.56
941	insomnia	order.Coriobacteriales.id.810.summary.txt.gz	MR Egger	18	-0.00462768	0.030668	0.881944	-0.0647369	0.0554816	0.995383	0.937314	1.05705	1.00 (0.94-1.06)	0.88
942	insomnia	order.Coriobacteriales.id.810.summary.txt.gz	Weighted median	18	0.00315176	0.009619	0.743169	-0.0157015	0.022005	1.00316	0.984421	1.02225	1.00 (0.98-1.02)	0.74
943	insomnia	order.Coriobacteriales.id.810.summary.txt.gz	Inverse variance weighted	18	0.00403393	0.0073051	0.580806	-0.0102841	0.0183519	1.00404	0.989769	1.01852	1.00 (0.99-1.02)	0.58
944	insomnia	order.Coriobacteriales.id.810.summary.txt.gz	Simple mode	18	0.00642216	0.0171126	0.712087	-0.0271186	0.0399629	1.00644	0.973246	1.04077	1.01 (0.97-1.04)	0.71
945	insomnia	order.Coriobacteriales.id.810.summary.txt.gz	Weighted mode	18	0.00681743	0.0160025	0.675436	-0.0245475	0.0381823	1.00684	0.975751	1.03892	1.01 (0.98-1.04)	0.68
946	insomnia	order.Desulfovibrionales.id.3156.summary.txt.gz	MR Egger	12	-0.0210727	0.0258379	0.433741	-0.071715	0.0295697	0.979148	0.930796	1.03001	0.98 (0.93-1.03)	0.43
947	insomnia	order.Desulfovibrionales.id.3156.summary.txt.gz	Weighted median	12	-0.00972508	0.0102696	0.343649	-0.0298534	0.0104033	0.990322	0.970588	1.01046	0.99 (0.97-1.01)	0.34
948	insomnia	order.Desulfovibrionales.id.3156.summary.txt.gz	Inverse variance weighted	12	-0.00719595	0.00943355	0.44558	-0.0256857	0.0112938	0.99283	0.974641	1.01136	0.99 (0.97-1.01)	0.45
949	insomnia	order.Desulfovibrionales.id.3156.summary.txt.gz	Simple mode	12	-0.0195413	0.0213995	0.380736	-0.0614844	0.0224018	0.980648	0.940368	1.02265	0.98 (0.94-1.02)	0.38
950	insomnia	order.Desulfovibrionales.id.3156.summary.txt.gz	Weighted mode	12	-0.0165193	0.0158973	0.321048	-0.047678	0.0146394	0.983616	0.953441	1.01475	0.98 (0.95-1.01)	0.32
951	insomnia	order.Enterobacteriales.id.3468.summary.txt.gz	MR Egger	7	0.0507334	0.056376	0.409414	-0.0597636	0.16123	1.05204	0.941987	1.17496	1.05 (0.94-1.17)	0.41
952	insomnia	order.Enterobacteriales.id.3468.summary.txt.gz	Weighted median	7	0.00369017	0.0130653	0.777607	-0.0219179	0.0292982	1.0037	0.978321	1.02973	1.00 (0.98-1.03)	0.78
953	insomnia	order.Enterobacteriales.id.3468.summary.txt.gz	Inverse variance weighted	7	0.00937628	0.00942407	0.31977	-0.00909489	0.0278475	1.00942	0.990946	1.02824	1.01 (0.99-1.03)	0.32
954	insomnia	order.Enterobacteriales.id.3468.summary.txt.gz	Simple mode	7	-0.00225897	0.0173227	0.900508	-0.0362115	0.0316935	0.997744	0.964436	1.0322	1.00 (0.96-1.03)	0.9
955	insomnia	order.Enterobacteriales.id.3468.summary.txt.gz	Weighted mode	7	-0.00183849	0.017923	0.921641	-0.0369676	0.0332906	0.998163	0.963707	1.03385	1.00 (0.96-1.03)	0.92
956	insomnia	order.Erysipelotrichales.id.2148.summary.txt.gz	MR Egger	13	0.00210866	0.0386992	0.957523	-0.0737418	0.0779591	1.00211	0.928911	1.08108	1.00 (0.93-1.08)	0.96
957	insomnia	order.Erysipelotrichales.id.2148.summary.txt.gz	Weighted median	13	-0.00978153	0.0108163	0.36582	-0.0309815	0.0114185	0.990266	0.969493	1.01148	0.99 (0.97-1.01)	0.37
958	insomnia	order.Erysipelotrichales.id.2148.summary.txt.gz	Inverse variance weighted	13	-0.00329374	0.00870839	0.705263	-0.0203622	0.0137747	0.996712	0.979844	1.01387	1.00 (0.98-1.01)	0.71
959	insomnia	order.Erysipelotrichales.id.2148.summary.txt.gz	Simple mode	13	-0.0176579	0.0170248	0.320097	-0.0510265	0.0157106	0.982497	0.950254	1.01583	0.98 (0.95-1.02)	0.32
960	insomnia	order.Erysipelotrichales.id.2148.summary.txt.gz	Weighted mode	13	-0.0176579	0.0160668	0.293317	-0.0491489	0.0138331	0.982497	0.952039	1.01393	0.98 (0.95-1.01)	0.29
961	insomnia	order.Gastranaerophilales.id.1591.summary.txt.gz	MR Egger	9	0.01024	0.0173919	0.574508	-0.0238481	0.044328	1.01029	0.976434	1.04533	1.01 (0.98-1.05)	0.57
962	insomnia	order.Gastranaerophilales.id.1591.summary.txt.gz	Weighted median	9	0.00508022	0.00726876	0.484607	-0.00916655	0.019327	1.00509	0.990875	1.01951	1.01 (0.99-1.02)	0.48
963	insomnia	order.Gastranaerophilales.id.1591.summary.txt.gz	Inverse variance weighted	9	0.0104606	0.00583976	0.0732492	-0.000985313	0.0219065	1.01052	0.999015	1.02215	1.01 (1.00-1.02)	0.07
964	insomnia	order.Gastranaerophilales.id.1591.summary.txt.gz	Simple mode	9	0.00341882	0.0122759	0.787692	-0.0206419	0.0274795	1.00342	0.97957	1.02786	1.00 (0.98-1.03)	0.79
965	insomnia	order.Gastranaerophilales.id.1591.summary.txt.gz	Weighted mode	9	0.00299448	0.0114782	0.800772	-0.0195028	0.0254918	1.003	0.980686	1.02582	1.00 (0.98-1.03)	0.8
966	insomnia	order.Lactobacillales.id.1800.summary.txt.gz	MR Egger	15	-0.000593621	0.0271547	0.982891	-0.0538168	0.0526296	0.999407	0.947606	1.05404	1.00 (0.95-1.05)	0.98
967	insomnia	order.Lactobacillales.id.1800.summary.txt.gz	Weighted median	15	0.0031398	0.00969903	0.746148	-0.0158703	0.0221499	1.00314	0.984255	1.0224	1.00 (0.98-1.02)	0.75
968	insomnia	order.Lactobacillales.id.1800.summary.txt.gz	Inverse variance weighted	15	-0.00255925	0.0100672	0.799328	-0.022291	0.0171725	0.997444	0.977956	1.01732	1.00 (0.98-1.02)	0.8
969	insomnia	order.Lactobacillales.id.1800.summary.txt.gz	Simple mode	15	0.00696378	0.0162921	0.675564	-0.0249687	0.0388962	1.00699	0.97534	1.03966	1.01 (0.98-1.04)	0.68
970	insomnia	order.Lactobacillales.id.1800.summary.txt.gz	Weighted mode	15	0.00644046	0.0134368	0.639116	-0.0198957	0.0327766	1.00646	0.980301	1.03332	1.01 (0.98-1.03)	0.64
971	insomnia	order.Methanobacteriales.id.120.summary.txt.gz	MR Egger	10	0.00694906	0.0163193	0.681464	-0.0250367	0.0389348	1.00697	0.975274	1.0397	1.01 (0.98-1.04)	0.68
972	insomnia	order.Methanobacteriales.id.120.summary.txt.gz	Weighted median	10	-0.00352417	0.00518334	0.496566	-0.0136835	0.00663518	0.996482	0.98641	1.00666	1.00 (0.99-1.01)	0.5
973	insomnia	order.Methanobacteriales.id.120.summary.txt.gz	Inverse variance weighted	10	-0.00266445	0.00389756	0.494215	-0.0103037	0.00497476	0.997339	0.989749	1.00499	1.00 (0.99-1.00)	0.49
974	insomnia	order.Methanobacteriales.id.120.summary.txt.gz	Simple mode	10	-0.0124147	0.00975454	0.235013	-0.0315336	0.00670417	0.987662	0.968958	1.00673	0.99 (0.97-1.01)	0.24
975	insomnia	order.Methanobacteriales.id.120.summary.txt.gz	Weighted mode	10	-0.011718	0.0101306	0.277177	-0.031574	0.00813802	0.98835	0.968919	1.00817	0.99 (0.97-1.01)	0.28
976	insomnia	order.MollicutesRF9.id.11579.summary.txt.gz	MR Egger	14	0.00225663	0.016738	0.894989	-0.0305499	0.0350632	1.00226	0.969912	1.03569	1.00 (0.97-1.04)	0.89
977	insomnia	order.MollicutesRF9.id.11579.summary.txt.gz	Weighted median	14	0.00479348	0.00742027	0.518281	-0.00975025	0.0193372	1.0048	0.990297	1.01953	1.00 (0.99-1.02)	0.52
978	insomnia	order.MollicutesRF9.id.11579.summary.txt.gz	Inverse variance weighted	14	0.00331844	0.0056016	0.553577	-0.00766069	0.0142976	1.00332	0.992369	1.0144	1.00 (0.99-1.01)	0.55
979	insomnia	order.MollicutesRF9.id.11579.summary.txt.gz	Simple mode	14	0.00457324	0.0127055	0.724672	-0.0203296	0.0294761	1.00458	0.979876	1.02991	1.00 (0.98-1.03)	0.72
980	insomnia	order.MollicutesRF9.id.11579.summary.txt.gz	Weighted mode	14	0.00567188	0.0122548	0.65114	-0.0183476	0.0296914	1.00569	0.98182	1.03014	1.01 (0.98-1.03)	0.65
981	insomnia	order.NB1n.id.3953.summary.txt.gz	MR Egger	14	0.00576504	0.0171223	0.74216	-0.0277947	0.0393248	1.00578	0.972588	1.04011	1.01 (0.97-1.04)	0.74
982	insomnia	order.NB1n.id.3953.summary.txt.gz	Weighted median	14	-0.00176978	0.00527269	0.737135	-0.0121042	0.00856469	0.998232	0.987969	1.0086	1.00 (0.99-1.01)	0.74
983	insomnia	order.NB1n.id.3953.summary.txt.gz	Inverse variance weighted	14	-0.00392346	0.00394439	0.319885	-0.0116545	0.00380754	0.996084	0.988413	1.00381	1.00 (0.99-1.00)	0.32
984	insomnia	order.NB1n.id.3953.summary.txt.gz	Simple mode	14	0.00199176	0.0105403	0.853037	-0.0186672	0.0226507	1.00199	0.981506	1.02291	1.00 (0.98-1.02)	0.85
985	insomnia	order.NB1n.id.3953.summary.txt.gz	Weighted mode	14	0.00141642	0.00936335	0.882083	-0.0169357	0.0197686	1.00142	0.983207	1.01997	1.00 (0.98-1.02)	0.88
986	insomnia	order.Pasteurellales.id.3688.summary.txt.gz	MR Egger	14	-0.00300387	0.0128335	0.81888	-0.0281575	0.0221498	0.997001	0.972235	1.0224	1.00 (0.97-1.02)	0.82
987	insomnia	order.Pasteurellales.id.3688.summary.txt.gz	Weighted median	14	-0.00227689	0.0063946	0.721792	-0.0148103	0.0102565	0.997726	0.985299	1.01031	1.00 (0.99-1.01)	0.72
988	insomnia	order.Pasteurellales.id.3688.summary.txt.gz	Inverse variance weighted	14	-0.00741906	0.00543634	0.172342	-0.0180743	0.00323616	0.992608	0.982088	1.00324	0.99 (0.98-1.00)	0.17
989	insomnia	order.Pasteurellales.id.3688.summary.txt.gz	Simple mode	14	-0.00125073	0.00998596	0.902243	-0.0208232	0.0183218	0.99875	0.979392	1.01849	1.00 (0.98-1.02)	0.9
990	insomnia	order.Pasteurellales.id.3688.summary.txt.gz	Weighted mode	14	-0.00100141	0.00828234	0.905612	-0.0172348	0.015232	0.998999	0.982913	1.01535	1.00 (0.98-1.02)	0.91
991	insomnia	order.Rhodospirillales.id.2667.summary.txt.gz	MR Egger	14	0.0219877	0.0370117	0.563495	-0.0505553	0.0945307	1.02223	0.950701	1.09914	1.02 (0.95-1.10)	0.56
992	insomnia	order.Rhodospirillales.id.2667.summary.txt.gz	Weighted median	14	0.00735068	0.00808022	0.362974	-0.00848656	0.0231879	1.00738	0.991549	1.02346	1.01 (0.99-1.02)	0.36
993	insomnia	order.Rhodospirillales.id.2667.summary.txt.gz	Inverse variance weighted	14	0.00442636	0.00787877	0.574247	-0.011016	0.0198688	1.00444	0.989044	1.02007	1.00 (0.99-1.02)	0.57
994	insomnia	order.Rhodospirillales.id.2667.summary.txt.gz	Simple mode	14	0.00448995	0.016543	0.790338	-0.0279344	0.0369143	1.0045	0.972452	1.0376	1.00 (0.97-1.04)	0.79
995	insomnia	order.Rhodospirillales.id.2667.summary.txt.gz	Weighted mode	14	0.00524186	0.0130614	0.6947	-0.0203585	0.0308422	1.00526	0.979847	1.03132	1.01 (0.98-1.03)	0.69
996	insomnia	order.Selenomonadales.id.2165.summary.txt.gz	MR Egger	12	0.0459753	0.0244624	0.0896082	-0.00197102	0.0939216	1.04705	0.998031	1.09847	1.05 (1.00-1.10)	0.09
997	insomnia	order.Selenomonadales.id.2165.summary.txt.gz	Weighted median	12	0.0349068	0.0105218	0.000908073	0.014284	0.0555295	1.03552	1.01439	1.0571	1.04 (1.01-1.06)	0.00091
998	insomnia	order.Selenomonadales.id.2165.summary.txt.gz	Inverse variance weighted	12	0.030861	0.00779551	7.53e-05	0.0155818	0.0461402	1.03134	1.0157	1.04722	1.03 (1.02-1.05)	7.5e-05
999	insomnia	order.Selenomonadales.id.2165.summary.txt.gz	Simple mode	12	0.0423431	0.020275	0.0608045	0.00260411	0.0820821	1.04325	1.00261	1.08554	1.04 (1.00-1.09)	0.06
1000	insomnia	order.Selenomonadales.id.2165.summary.txt.gz	Weighted mode	12	0.0431924	0.0192585	0.0464751	0.00544574	0.0809391	1.04414	1.00546	1.0843	1.04 (1.01-1.08)	0.046
1001	insomnia	order.Verrucomicrobiales.id.4030.summary.txt.gz	MR Egger	12	-0.0263027	0.0224106	0.267722	-0.0702276	0.0176221	0.97404	0.932182	1.01778	0.97 (0.93-1.02)	0.27
1002	insomnia	order.Verrucomicrobiales.id.4030.summary.txt.gz	Weighted median	12	-0.00893752	0.00810241	0.269997	-0.0248182	0.0069432	0.991102	0.975487	1.00697	0.99 (0.98-1.01)	0.27
1003	insomnia	order.Verrucomicrobiales.id.4030.summary.txt.gz	Inverse variance weighted	12	-0.0083859	0.00626026	0.180394	-0.020656	0.00388422	0.991649	0.979556	1.00389	0.99 (0.98-1.00)	0.18
1004	insomnia	order.Verrucomicrobiales.id.4030.summary.txt.gz	Simple mode	12	-0.0106825	0.0134886	0.445125	-0.0371201	0.0157551	0.989374	0.96356	1.01588	0.99 (0.96-1.02)	0.45
1005	insomnia	order.Verrucomicrobiales.id.4030.summary.txt.gz	Weighted mode	12	-0.0115101	0.0132824	0.404684	-0.0375437	0.0145234	0.988556	0.963152	1.01463	0.99 (0.96-1.01)	0.4
1006	insomnia	order.Victivallales.id.2254.summary.txt.gz	MR Egger	8	-0.00958593	0.0168826	0.59077	-0.0426759	0.023504	0.99046	0.958222	1.02378	0.99 (0.96-1.02)	0.59
1007	insomnia	order.Victivallales.id.2254.summary.txt.gz	Weighted median	8	-0.00802272	0.00624886	0.199187	-0.0202705	0.00422504	0.992009	0.979934	1.00423	0.99 (0.98-1.00)	0.2
1008	insomnia	order.Victivallales.id.2254.summary.txt.gz	Inverse variance weighted	8	-0.00634566	0.0048911	0.194498	-0.0159322	0.00324091	0.993674	0.984194	1.00325	0.99 (0.98-1.00)	0.19
1009	insomnia	order.Victivallales.id.2254.summary.txt.gz	Simple mode	8	0.00079054	0.0106532	0.942922	-0.0200898	0.0216709	1.00079	0.980111	1.02191	1.00 (0.98-1.02)	0.94
1010	insomnia	order.Victivallales.id.2254.summary.txt.gz	Weighted mode	8	-0.00821859	0.0102954	0.450938	-0.0283976	0.0119604	0.991815	0.972002	1.01203	0.99 (0.97-1.01)	0.45
1011	insomnia	phylum.Actinobacteria.id.400.summary.txt.gz	MR Egger	19	-0.0145177	0.0250855	0.570361	-0.0636854	0.0346499	0.985587	0.9383	1.03526	0.99 (0.94-1.04)	0.57
1012	insomnia	phylum.Actinobacteria.id.400.summary.txt.gz	Weighted median	19	0.00468233	0.00889559	0.598635	-0.012753	0.0221177	1.00469	0.987328	1.02236	1.00 (0.99-1.02)	0.6
1013	insomnia	phylum.Actinobacteria.id.400.summary.txt.gz	Inverse variance weighted	19	0.00747679	0.00643623	0.245368	-0.00513821	0.0200918	1.0075	0.994875	1.02029	1.01 (0.99-1.02)	0.25
1014	insomnia	phylum.Actinobacteria.id.400.summary.txt.gz	Simple mode	19	-0.000607326	0.0167787	0.971524	-0.0334936	0.0322789	0.999393	0.967061	1.03281	1.00 (0.97-1.03)	0.97
1015	insomnia	phylum.Actinobacteria.id.400.summary.txt.gz	Weighted mode	19	0.00291821	0.0154129	0.851948	-0.027291	0.0331275	1.00292	0.973078	1.03368	1.00 (0.97-1.03)	0.85
1016	insomnia	phylum.Bacteroidetes.id.905.summary.txt.gz	MR Egger	12	0.00955208	0.0152438	0.544947	-0.0203258	0.03943	1.0096	0.979879	1.04022	1.01 (0.98-1.04)	0.54
1017	insomnia	phylum.Bacteroidetes.id.905.summary.txt.gz	Weighted median	12	0.00155644	0.0107103	0.884457	-0.0194358	0.0225486	1.00156	0.980752	1.0228	1.00 (0.98-1.02)	0.88
1018	insomnia	phylum.Bacteroidetes.id.905.summary.txt.gz	Inverse variance weighted	12	0.00689356	0.00731718	0.346138	-0.00744811	0.0212352	1.00692	0.99258	1.02146	1.01 (0.99-1.02)	0.35
1019	insomnia	phylum.Bacteroidetes.id.905.summary.txt.gz	Simple mode	12	-0.00482232	0.0153592	0.759418	-0.0349264	0.0252817	0.995189	0.965677	1.0256	1.00 (0.97-1.03)	0.76
1020	insomnia	phylum.Bacteroidetes.id.905.summary.txt.gz	Weighted mode	12	-0.00282653	0.0118551	0.815936	-0.0260625	0.0204094	0.997177	0.974274	1.02062	1.00 (0.97-1.02)	0.82
1021	insomnia	phylum.Cyanobacteria.id.1500.summary.txt.gz	MR Egger	8	0.00308581	0.0205748	0.885695	-0.0372408	0.0434124	1.00309	0.963444	1.04437	1.00 (0.96-1.04)	0.89
1022	insomnia	phylum.Cyanobacteria.id.1500.summary.txt.gz	Weighted median	8	-0.00709359	0.00735811	0.335021	-0.0215155	0.00732831	0.992932	0.978714	1.00736	0.99 (0.98-1.01)	0.34
1023	insomnia	phylum.Cyanobacteria.id.1500.summary.txt.gz	Inverse variance weighted	8	-0.00779681	0.00594161	0.18944	-0.0194424	0.00384875	0.992234	0.980745	1.00386	0.99 (0.98-1.00)	0.19
1024	insomnia	phylum.Cyanobacteria.id.1500.summary.txt.gz	Simple mode	8	-0.00733554	0.0112581	0.535471	-0.0294014	0.0147303	0.992691	0.971027	1.01484	0.99 (0.97-1.01)	0.54
1025	insomnia	phylum.Cyanobacteria.id.1500.summary.txt.gz	Weighted mode	8	-0.00685924	0.0104465	0.53242	-0.0273345	0.013616	0.993164	0.973036	1.01371	0.99 (0.97-1.01)	0.53
1026	insomnia	phylum.Euryarchaeota.id.55.summary.txt.gz	MR Egger	12	-0.017804	0.016484	0.305467	-0.0501126	0.0145046	0.982354	0.951122	1.01461	0.98 (0.95-1.01)	0.31
1027	insomnia	phylum.Euryarchaeota.id.55.summary.txt.gz	Weighted median	12	-0.000806385	0.00501457	0.872244	-0.0106349	0.00902217	0.999194	0.989421	1.00906	1.00 (0.99-1.01)	0.87
1028	insomnia	phylum.Euryarchaeota.id.55.summary.txt.gz	Inverse variance weighted	12	-0.000429308	0.00376595	0.90924	-0.00781058	0.00695196	0.999571	0.99222	1.00698	1.00 (0.99-1.01)	0.91
1029	insomnia	phylum.Euryarchaeota.id.55.summary.txt.gz	Simple mode	12	0.000691331	0.00859822	0.93736	-0.0161612	0.0175438	1.00069	0.983969	1.0177	1.00 (0.98-1.02)	0.94
1030	insomnia	phylum.Euryarchaeota.id.55.summary.txt.gz	Weighted mode	12	0.000857462	0.0085495	0.921916	-0.0158996	0.0176145	1.00086	0.984226	1.01777	1.00 (0.98-1.02)	0.92
1031	insomnia	phylum.Firmicutes.id.1672.summary.txt.gz	MR Egger	16	-0.00940987	0.0180213	0.609728	-0.0447317	0.0259119	0.990634	0.956254	1.02625	0.99 (0.96-1.03)	0.61
1032	insomnia	phylum.Firmicutes.id.1672.summary.txt.gz	Weighted median	16	0.0116171	0.009698	0.23096	-0.00739095	0.0306252	1.01168	0.992636	1.0311	1.01 (0.99-1.03)	0.23
1033	insomnia	phylum.Firmicutes.id.1672.summary.txt.gz	Inverse variance weighted	16	0.00928591	0.00670365	0.165991	-0.00385324	0.0224251	1.00933	0.996154	1.02268	1.01 (1.00-1.02)	0.17
1034	insomnia	phylum.Firmicutes.id.1672.summary.txt.gz	Simple mode	16	0.0246224	0.0151914	0.125885	-0.00515272	0.0543975	1.02493	0.994861	1.0559	1.02 (0.99-1.06)	0.13
1035	insomnia	phylum.Firmicutes.id.1672.summary.txt.gz	Weighted mode	16	0.0132354	0.0135477	0.344086	-0.013318	0.0397888	1.01332	0.98677	1.04059	1.01 (0.99-1.04)	0.34
1036	insomnia	phylum.Lentisphaerae.id.2238.summary.txt.gz	MR Egger	9	-0.00758114	0.0170375	0.669776	-0.0409746	0.0258123	0.992448	0.959854	1.02615	0.99 (0.96-1.03)	0.67
1037	insomnia	phylum.Lentisphaerae.id.2238.summary.txt.gz	Weighted median	9	-0.0051354	0.00645411	0.426219	-0.0177854	0.00751466	0.994878	0.982372	1.00754	0.99 (0.98-1.01)	0.43
1038	insomnia	phylum.Lentisphaerae.id.2238.summary.txt.gz	Inverse variance weighted	9	-0.00458013	0.00466071	0.325749	-0.0137151	0.00455485	0.99543	0.986379	1.00457	1.00 (0.99-1.00)	0.33
1039	insomnia	phylum.Lentisphaerae.id.2238.summary.txt.gz	Simple mode	9	0.00397483	0.0108202	0.722885	-0.0172328	0.0251825	1.00398	0.982915	1.0255	1.00 (0.98-1.03)	0.72
1040	insomnia	phylum.Lentisphaerae.id.2238.summary.txt.gz	Weighted mode	9	0.00260634	0.0106109	0.812154	-0.018191	0.0234037	1.00261	0.981973	1.02368	1.00 (0.98-1.02)	0.81
1041	insomnia	phylum.Proteobacteria.id.2375.summary.txt.gz	MR Egger	12	0.00683066	0.0270786	0.805954	-0.0462433	0.0599047	1.00685	0.95481	1.06174	1.01 (0.95-1.06)	0.81
1042	insomnia	phylum.Proteobacteria.id.2375.summary.txt.gz	Weighted median	12	-0.00727458	0.0108337	0.501915	-0.0285086	0.0139594	0.992752	0.971894	1.01406	0.99 (0.97-1.01)	0.5
1043	insomnia	phylum.Proteobacteria.id.2375.summary.txt.gz	Inverse variance weighted	12	-0.00431619	0.00849638	0.611451	-0.0209691	0.0123367	0.995693	0.979249	1.01241	1.00 (0.98-1.01)	0.61
1044	insomnia	phylum.Proteobacteria.id.2375.summary.txt.gz	Simple mode	12	-0.00882079	0.0161777	0.596467	-0.040529	0.0228875	0.991218	0.960281	1.02315	0.99 (0.96-1.02)	0.6
1045	insomnia	phylum.Proteobacteria.id.2375.summary.txt.gz	Weighted mode	12	-0.0084302	0.0164914	0.619324	-0.0407533	0.0238929	0.991605	0.960066	1.02418	0.99 (0.96-1.02)	0.62
1046	insomnia	phylum.Tenericutes.id.3919.summary.txt.gz	MR Egger	12	0.0259996	0.0255226	0.332363	-0.0240247	0.0760239	1.02634	0.976262	1.07899	1.03 (0.98-1.08)	0.33
1047	insomnia	phylum.Tenericutes.id.3919.summary.txt.gz	Weighted median	12	-0.0131014	0.00995275	0.188052	-0.0326088	0.00640594	0.986984	0.967917	1.00643	0.99 (0.97-1.01)	0.19
1048	insomnia	phylum.Tenericutes.id.3919.summary.txt.gz	Inverse variance weighted	12	-0.00881885	0.00826206	0.285795	-0.0250125	0.00737478	0.99122	0.975298	1.0074	0.99 (0.98-1.01)	0.29
1049	insomnia	phylum.Tenericutes.id.3919.summary.txt.gz	Simple mode	12	-0.022428	0.0179319	0.236982	-0.0575745	0.0127185	0.977822	0.944052	1.0128	0.98 (0.94-1.01)	0.24
1050	insomnia	phylum.Tenericutes.id.3919.summary.txt.gz	Weighted mode	12	-0.0187167	0.0191703	0.34988	-0.0562905	0.0188571	0.981457	0.945265	1.01904	0.98 (0.95-1.02)	0.35
1051	insomnia	phylum.Verrucomicrobia.id.3982.summary.txt.gz	MR Egger	12	-0.0201096	0.0175141	0.277613	-0.0544372	0.014218	0.980091	0.947018	1.01432	0.98 (0.95-1.01)	0.28
1052	insomnia	phylum.Verrucomicrobia.id.3982.summary.txt.gz	Weighted median	12	-0.0129073	0.00817084	0.114181	-0.0289221	0.00310758	0.987176	0.971492	1.00311	0.99 (0.97-1.00)	0.11
1053	insomnia	phylum.Verrucomicrobia.id.3982.summary.txt.gz	Inverse variance weighted	12	-0.0135991	0.00632493	0.0315484	-0.025996	-0.00120228	0.986493	0.974339	0.998798	0.99 (0.97-1.00)	0.032
1054	insomnia	phylum.Verrucomicrobia.id.3982.summary.txt.gz	Simple mode	12	-0.0161862	0.0137181	0.26292	-0.0430736	0.0107012	0.983944	0.957841	1.01076	0.98 (0.96-1.01)	0.26
1055	insomnia	phylum.Verrucomicrobia.id.3982.summary.txt.gz	Weighted mode	12	-0.0154149	0.0134635	0.276537	-0.0418034	0.0109737	0.984703	0.959058	1.01103	0.98 (0.96-1.01)	0.28
