# Supplementary material for: The relationship between gut microbiota and insomnia: a bi-directional two-sample Mendelian randomization research
Source: Front Cell Infect Microbiol. 2023 Nov 28;13:1296417. doi: 10.3389/fcimb.2023.1296417 (PMC10714008; doi:10.3389/fcimb.2023.1296417)
Supplement: Supplementary file 5 [file Table_3.xlsx]

## Sheet: Sheet1
exposure	outcome	method	nsnp	b	se	pval	lo_ci	up_ci	or	or_lci95	or_uci95		Q(heterogeneity)	Q_pval(heterogeneity)	pval(pleiotropy_test)
		MR Egger	34	0.193917	0.740736	0.795162	-1.25793	1.64576	1.214	0.284243	5.18495		34.3581	0.355403
		Weighted median	34	0.29543	0.294634	0.316004	-0.282052	0.872913	1.3437	0.754234	2.39387
insomnia	class.Negativicutes.id.2164	Inverse variance weighted	34	0.115531	0.208344	0.579223	-0.292824	0.523886	1.12247	0.746154	1.68858		34.3712	0.401914	0.912766
		Simple mode	34	0.734722	0.550408	0.191056	-0.344078	1.81352	2.0849	0.708874	6.13201
		Weighted mode	34	0.715721	0.527167	0.183779	-0.317527	1.74897	2.04566	0.727947	5.74867
		MR Egger	34	-0.412947	0.831242	0.622738	-2.04218	1.21629	0.661697	0.129745	3.37463		41.264	0.12639
		Weighted median	34	-0.293645	0.326632	0.368649	-0.933843	0.346554	0.745541	0.39304	1.41419
insomnia	family.FamilyXIII.id.1957	Inverse variance weighted	34	-0.195765	0.237314	0.409416	-0.6609	0.269369	0.822205	0.516386	1.30914		41.3601	0.150644	0.78663
		Simple mode	34	-0.00986815	0.66377	0.988228	-1.31086	1.29112	0.99018	0.269589	3.63686
		Weighted mode	34	-0.132714	0.549554	0.810667	-1.20984	0.944411	0.875716	0.298245	2.5713
		MR Egger	33	-0.157095	1.50475	0.917525	-3.1064	2.79221	0.854623	0.0447616	16.3171		23.683	0.823264
		Weighted median	33	-0.209207	0.59894	0.726868	-1.38313	0.964716	0.811227	0.250792	2.62404
insomnia	genus.Clostridiuminnocuumgroup.id.14397	Inverse variance weighted	33	-0.246248	0.427313	0.564433	-1.08378	0.591286	0.781728	0.338314	1.80631		23.6868	0.855528	0.951126
		Simple mode	33	-0.370536	1.03083	0.721617	-2.39096	1.64989	0.690364	0.0915416	5.20641
		Weighted mode	33	-0.284297	0.908297	0.756312	-2.06456	1.49597	0.752543	0.126874	4.46365
		MR Egger	34	-0.275959	0.723699	0.705488	-1.69441	1.14249	0.758844	0.183708	3.13457		31.3293	0.500329
		Weighted median	34	-0.195196	0.302053	0.518131	-0.78722	0.396829	0.822674	0.455108	1.4871
insomnia	genus.Dorea.id.1997	Inverse variance weighted	34	-0.258207	0.207202	0.212706	-0.664324	0.147909	0.772435	0.514621	1.15941		31.33	0.550376	0.979734
		Simple mode	34	-0.263258	0.59052	0.658649	-1.42068	0.894163	0.768544	0.24155	2.44529
		Weighted mode	34	-0.206491	0.503841	0.684576	-1.19402	0.781037	0.813434	0.303001	2.18374
		MR Egger	34	-0.0372846	0.745866	0.960442	-1.49918	1.42461	0.963402	0.223313	4.15625		34.3223	0.35694
		Weighted median	34	-0.133446	0.302654	0.659272	-0.726648	0.459756	0.875075	0.483527	1.58369
insomnia	genus.Lachnoclostridium.id.11308	Inverse variance weighted	34	-0.112617	0.209711	0.591259	-0.52365	0.298415	0.893493	0.592355	1.34772		34.3353	0.403573	0.916728
		Simple mode	34	-1.04877	0.681103	0.133143	-2.38373	0.286196	0.350369	0.092206	1.33135
		Weighted mode	34	-0.740712	0.612528	0.235152	-1.94127	0.459843	0.476774	0.143522	1.58382
		MR Egger	34	1.35935	0.900157	0.140823	-0.404956	3.12366	3.89367	0.667006	22.7294		41.6294	0.11859
		Weighted median	34	0.145958	0.345117	0.672352	-0.530472	0.822387	1.15715	0.588327	2.27593
insomnia	genus.Odoribacter.id.952	Inverse variance weighted	34	0.0546679	0.263518	0.835655	-0.461827	0.571163	1.05619	0.630132	1.77032		44.6079	0.0854932	0.140059
		Simple mode	34	-0.0679668	0.781683	0.931237	-1.60007	1.46413	0.934292	0.201883	4.32379
		Weighted mode	34	0.0754238	0.746733	0.920158	-1.38817	1.53902	1.07834	0.249531	4.66002
		MR Egger	34	-0.0428829	0.968092	0.964943	-1.94034	1.85458	0.958024	0.143655	6.389		29.7886	0.578918
		Weighted median	34	-0.296379	0.424957	0.485532	-1.12929	0.536536	0.743506	0.323262	1.71007
insomnia	genus.Oscillibacter.id.2063	Inverse variance weighted	34	-0.239718	0.288421	0.405895	-0.805022	0.325587	0.78685	0.447078	1.38484		29.8339	0.625546	0.832682
		Simple mode	34	0.61136	0.920142	0.511039	-1.19212	2.41484	1.84294	0.303577	11.188
		Weighted mode	34	0.0979631	0.699969	0.889547	-1.27398	1.4699	1.10292	0.279717	4.34881
		MR Egger	32	3.37611	3.79083	0.380232	-4.05392	10.8061	29.2567	0.0173542	49322.8		19.8948	0.919252
		Weighted median	32	0.193037	0.624369	0.757191	-1.03073	1.4168	1.21293	0.356748	4.1239
insomnia	genus.Prevotella7.id.11182	Inverse variance weighted	32	-0.201599	0.49509	0.683864	-1.17198	0.768778	0.817423	0.309754	2.15713		20.801	0.917062	0.348738
		Simple mode	32	0.219768	1.1839	0.853944	-2.10068	2.54022	1.24579	0.122373	12.6824
		Weighted mode	32	0.250889	1.19188	0.834656	-2.0852	2.58698	1.28517	0.124282	13.2896
		MR Egger	34	0.193917	0.740736	0.795162	-1.25793	1.64576	1.214	0.284243	5.18495		34.3581	0.355403
		Weighted median	34	0.29543	0.282578	0.295799	-0.258422	0.849282	1.3437	0.77227	2.33797
insomnia	order.Selenomonadales.id.2165	Inverse variance weighted	34	0.115531	0.208344	0.579223	-0.292824	0.523886	1.12247	0.746154	1.68858		34.3712	0.401914	0.912766
		Simple mode	34	0.734722	0.607106	0.234798	-0.455205	1.92465	2.0849	0.634318	6.85275
		Weighted mode	34	0.715721	0.510427	0.170192	-0.284715	1.71616	2.04566	0.752229	5.56311
		MR Egger	34	0.0987754	0.846632	0.907852	-1.56062	1.75817	1.10382	0.210005	5.80184		28.0969	0.664561
		Weighted median	34	0.0213359	0.360292	0.952778	-0.684837	0.727509	1.02157	0.504172	2.06992
insomnia	phylum.Verrucomicrobia.id.3982	Inverse variance weighted	34	-0.033184	0.24603	0.892708	-0.515402	0.449034	0.967361	0.59726	1.5668		28.1234	0.708652	0.871627
		Simple mode	34	0.134105	0.666213	0.841704	-1.17167	1.43988	1.14351	0.309848	4.2202
		Weighted mode	34	0.134105	0.607286	0.826588	-1.05618	1.32439	1.14351	0.347783	3.75988
